# Supplementary material for: Integrative analysis of genome‐wide lncRNA and mRNA expression in newly synthesized Brassica hexaploids
Source: Ecol Evol. 2018 May 15;8(12):6034–52. doi: 10.1002/ece3.4152 (PMC6024132; doi:10.1002/ece3.4152)
Supplement: Supplementary file 6 [file ECE3-8-6034-s006.xlsx]

## Sheet: Sheet1
Table S1
TCONS_00013901-F	TAATCCCGCCGGTACTGAAG
TCONS_00013901-R	TGAACCTGCGGATCCTTTTG
TCONS_00046066-F	TCTTTCAAGGAGGCAGCGGG
TCONS_00046066-R	TCCGTCCCCATTAACCGCTC
TCONS_00049233-F	CCGATCCAAGCTGAGAGTGG
TCONS_00049233-R	TCGCTGCTCTGTGAAACCAG
TCONS_00082568-F	TGTTTTGGTTTGTGTGGCTGC
TCONS_00082568-R	GCCACAACACATTCTCAAACCC
TCONS_00017066-F	CCTGAGTGGCTTTGATCCGT
TCONS_00017066-R	AGCCGAGAGTGATCCGTTTG
TCONS_00074957-F	ACTTCGCTCACTTTCCGGGAAC
TCONS_00074957-R	AGCCATTGTCACAGGTAAGGGAC
TCONS_00040887-F	ACACTCACTTCCCCAGCTCTC
TCONS_00040887-R	CACGATCATGCAGGCCAAGAC
TCONS_00071670-F	GGATGTGGTTCCGGTTGCAAATG
TCONS_00071670-R	CCACAGCTACAGTTTGATCCGC
TCONS_00056198-F	TGACTCCTGCCGTATGAAAGC
TCONS_00056198-R	TCCCCGTGCCTTCTCTTTAC
TCONS_00048690-F	TCGCTCACTTCCCAACTCCTCC
TCONS_00048690-R	AGGTGAGGCAGATGAAGAGGCC
Bra031594-F	CAGAGGAGGTGTCAAGCGTA
Bra031594-R	CGCCGAAACCGTAGAGAGTA
TCONS_00065244-F	CACCATTCCGCAGAGATGC
TCONS_00065244-R	CCATACACATGTCTCAGCCG
Bra010922-F	ACACTGGACCAAAGGCAAAC
Bra010922-R	CTGCACTTGTAGGACGACGA
TCONS_00076445-F	ACTCTTCAGGGTGGACAACG
TCONS_00076445-R	GTTGAAATGGCGGGACACAG
Bra007678-F	CCTGTCCTGTCCGTTTGAAC
Bra007678-R	ACGCAGCTACACACTCTCC
TCONS_00080146-F	GATCCTAAGAGCAGACCCGA
TCONS_00080146-R	GGCGTTCTCAAAGTCTTCCG
Bra008940-F	GGCGTTCTCAAAGTCTTCCG
Bra008940-R	GATCCTAAGAGCAGACCCGA
TCONS_00005719-F	GCCAAAAGCGTGTGACAGC
TCONS_00005719-R	AGAGACTAAGCATGTGAGGTCA
Bra033796-F	TTTGCTCCTCTCCCCTCAAG
Bra033796-R	TCCTTGGTGCTCATTTTGCC
