# Supplementary material for: Integrative analysis of genome‐wide lncRNA and mRNA expression in newly synthesized Brassica hexaploids
Source: Ecol Evol. 2018 May 15;8(12):6034–52. doi: 10.1002/ece3.4152 (PMC6024132; doi:10.1002/ece3.4152)
Supplement: Supplementary file 7 [file ECE3-8-6034-s007.xlsx]

## Sheet: Sheet1
Table S2
lncRNA	chr	start	end	TE	chr	start	end
TCONS_00003592	1	651343	652798	Motif:rnd-1_family-183#DNA/PIF-Harbinger	1	651316	652462
TCONS_00007573	1	1006696	1007810	Motif:rnd-1_family-80#LTR/Copia	1	1006235	1007729
TCONS_00004043	1	2539786	2545447	Motif:rnd-6_family-20489#LTR/Copia	1	2539727	2540208
TCONS_00004043	1	2539786	2545447	Motif:rnd-4_family-298#LTR/Copia	1	2541331	2542091
TCONS_00004043	1	2539786	2545447	Motif:rnd-1_family-101#LTR/Copia	1	2542264	2542702
TCONS_00004043	1	2539786	2545447	Motif:rnd-5_family-427#LTR/Copia	1	2542713	2542884
TCONS_00004043	1	2539786	2545447	Motif:rnd-5_family-427#LTR/Copia	1	2543119	2543361
TCONS_00004043	1	2539786	2545447	Motif:rnd-1_family-558#LTR/Copia	1	2543449	2543753
TCONS_00004043	1	2539786	2545447	Motif:rnd-4_family-300#LTR/Copia	1	2543782	2545095
TCONS_00004220	1	3440470	3441172	Motif:rnd-5_family-6#Unknown	1	3440687	3441177
TCONS_00008166	1	3770682	3771668	Motif:rnd-5_family-9661#Unknown	1	3770582	3770748
TCONS_00004321	1	3894219	3896877	Motif:rnd-1_family-161#LINE/L1	1	3894969	3895206
TCONS_00004321	1	3894219	3896877	Motif:rnd-6_family-8813#Unknown	1	3895249	3895417
TCONS_00004327	1	3920779	3921699	Motif:rnd-1_family-14#DNA/CMC-EnSpm	1	3920776	3921405
TCONS_00008205	1	3924756	3930216	Motif:rnd-6_family-27494#Simple_repeat	1	3927493	3927570
TCONS_00004338	1	4100002	4101696	Motif:rnd-6_family-404#LTR/Copia	1	4099943	4100254
TCONS_00004338	1	4100002	4101696	Motif:rnd-1_family-101#LTR/Copia	1	4100238	4101762
TCONS_00004339	1	4102609	4104243	Motif:rnd-1_family-217#LTR/Copia	1	4102184	4102809
TCONS_00004339	1	4102609	4104243	Motif:rnd-1_family-294#LTR/Copia	1	4103042	4103594
TCONS_00004339	1	4102609	4104243	Motif:rnd-1_family-251#LTR/Copia	1	4103629	4104335
TCONS_00008260	1	4209922	4210665	Motif:rnd-5_family-2377#Unknown	1	4210194	4210606
TCONS_00004363	1	4333409	4336788	Motif:rnd-3_family-686#DNA/hAT-Ac	1	4332797	4333530
TCONS_00008364	1	4729554	4733146	Motif:rnd-1_family-244#Unknown	1	4732506	4732603
TCONS_00004448	1	4897820	4898078	Motif:rnd-5_family-177#LTR/Copia	1	4897971	4898019
TCONS_00008404	1	5000755	5001729	Motif:rnd-5_family-1066#LINE/L1	1	5000659	5002105
TCONS_00004458	1	5002633	5003777	Motif:rnd-5_family-813#LINE/L1	1	5002494	5002981
TCONS_00004458	1	5002633	5003777	Motif:rnd-1_family-46#Unknown	1	5002714	5003474
TCONS_00004458	1	5002633	5003777	Motif:rnd-5_family-9441#LINE/L1	1	5003640	5004361
TCONS_00004735	1	6461392	6465360	Motif:rnd-6_family-2419#Unknown	1	6464464	6464589
TCONS_00008752	1	6995766	7001287	Motif:rnd-1_family-317#DNA/PIF-Harbinger	1	6996870	6997091
TCONS_00008752	1	6995766	7001287	Motif:rnd-1_family-7#DNA/PIF-Harbinger	1	6997210	6998005
TCONS_00008752	1	6995766	7001287	Motif:rnd-1_family-12#DNA/hAT	1	6997688	6997809
TCONS_00008752	1	6995766	7001287	Motif:rnd-1_family-7#DNA/PIF-Harbinger	1	6997810	6998193
TCONS_00008752	1	6995766	7001287	Motif:rnd-1_family-12#DNA/hAT	1	6998194	6998260
TCONS_00008752	1	6995766	7001287	Motif:rnd-4_family-22#DNA/hAT-Ac	1	6998261	6998718
TCONS_00008752	1	6995766	7001287	Motif:rnd-4_family-22#DNA/hAT-Ac	1	6998781	6998840
TCONS_00008752	1	6995766	7001287	Motif:rnd-4_family-3967#RC/Helitron	1	6998870	6998932
TCONS_00008752	1	6995766	7001287	Motif:rnd-4_family-22#DNA/hAT-Ac	1	6998931	6999060
TCONS_00008752	1	6995766	7001287	Motif:rnd-1_family-110#Unknown	1	6999061	6999192
TCONS_00008752	1	6995766	7001287	Motif:rnd-1_family-12#DNA/hAT	1	6999182	6999369
TCONS_00008828	1	7500242	7503613	Motif:rnd-4_family-731#Unknown	1	7501084	7501212
TCONS_00008855	1	7734616	7741088	Motif:rnd-1_family-471#Unknown	1	7736662	7736735
TCONS_00008855	1	7734616	7741088	Motif:rnd-6_family-12148#Unknown	1	7736826	7737040
TCONS_00008855	1	7734616	7741088	Motif:rnd-1_family-621#Unknown	1	7737358	7737442
TCONS_00008855	1	7734616	7741088	Motif:rnd-1_family-409#Unknown	1	7738365	7738436
TCONS_00008973	1	8203080	8204735	Motif:rnd-6_family-4450#LTR/Copia	1	8202974	8208622
TCONS_00008974	1	8206161	8206670	Motif:rnd-6_family-4450#LTR/Copia	1	8202974	8208622
TCONS_00005135	1	8625585	8626131	Motif:rnd-1_family-261#LTR/Gypsy	1	8625572	8626759
TCONS_00005149	1	8714367	8714729	Motif:rnd-1_family-187#LTR/Gypsy	1	8714387	8715952
TCONS_00005151	1	8758712	8759801	Motif:rnd-1_family-513#LTR/Copia	1	8758684	8759683
TCONS_00005151	1	8758712	8759801	Motif:rnd-5_family-1390#LTR/Copia	1	8759689	8759816
TCONS_00005158	1	8831236	8831574	Motif:rnd-1_family-509#LTR/Gypsy	1	8831358	8831446
TCONS_00005159	1	8841981	8842317	Motif:rnd-1_family-91#DNA/CMC-EnSpm	1	8841883	8842326
TCONS_00009147	1	9370880	9372155	Motif:rnd-1_family-423#LTR/Gypsy	1	9370765	9371834
TCONS_00009147	1	9370880	9372155	Motif:rnd-5_family-2319#LTR/Gypsy	1	9371859	9372040
TCONS_00009218	1	9756599	9757408	Motif:rnd-1_family-233#LTR/Copia	1	9756720	9757042
TCONS_00005327	1	9951897	9952776	Motif:rnd-5_family-1086#Unknown	1	9951849	9952724
TCONS_00009274	1	10057798	10058361	Motif:rnd-1_family-251#LTR/Copia	1	10057637	10057825
TCONS_00009274	1	10057798	10058361	Motif:rnd-1_family-294#LTR/Copia	1	10057807	10058550
TCONS_00009275	1	10067291	10069214	Motif:rnd-3_family-577#DNA/TcMar-Stowaway	1	10067965	10068155
TCONS_00005368	1	10255689	10257327	Motif:rnd-6_family-5671#Unknown	1	10256075	10256347
TCONS_00005396	1	10408117	10410486	Motif:rnd-5_family-12624#LINE/L1	1	10407812	10409715
TCONS_00005404	1	10433461	10439521	Motif:rnd-1_family-199#LINE/L1	1	10435610	10435989
TCONS_00005404	1	10433461	10439521	Motif:rnd-5_family-1367#LINE/L1	1	10436374	10436421
TCONS_00005405	1	10461510	10462552	Motif:rnd-1_family-529#Unknown	1	10461847	10462100
TCONS_00005405	1	10461510	10462552	Motif:rnd-1_family-370#Unknown	1	10462313	10462448
TCONS_00005411	1	10570399	10572331	Motif:rnd-5_family-4982#DNA/MuLE-MuDR	1	10570349	10571049
TCONS_00009404	1	11091838	11092070	Motif:rnd-6_family-3333#Unknown	1	11091824	11091988
TCONS_00009404	1	11091838	11092070	Motif:rnd-1_family-556#LTR/Gypsy	1	11091989	11092089
TCONS_00005496	1	11094274	11096433	Motif:rnd-5_family-4779#Simple_repeat	1	11093640	11094421
TCONS_00005496	1	11094274	11096433	Motif:rnd-6_family-4692#DNA	1	11094772	11094982
TCONS_00009416	1	11165643	11166709	Motif:rnd-5_family-2511#LINE/L1	1	11165560	11165679
TCONS_00005556	1	11644795	11645495	Motif:rnd-1_family-14#DNA/CMC-EnSpm	1	11644681	11648663
TCONS_00005570	1	11855092	11856613	Motif:rnd-1_family-474#Unknown	1	11856551	11856615
TCONS_00009526	1	11946155	11946487	Motif:rnd-6_family-4578#LTR/Gypsy	1	11946015	11946292
TCONS_00009526	1	11946155	11946487	Motif:rnd-1_family-544#Unknown	1	11946296	11946490
TCONS_00005585	1	11951230	11952577	Motif:rnd-5_family-2561#LTR/Gypsy	1	11951139	11951445
TCONS_00005585	1	11951230	11952577	Motif:rnd-1_family-475#LTR/Gypsy	1	11951465	11952203
TCONS_00005585	1	11951230	11952577	Motif:rnd-6_family-10120#LTR/Gypsy	1	11952245	11952411
TCONS_00005585	1	11951230	11952577	Motif:rnd-1_family-528#LTR/Gypsy	1	11952458	11952999
TCONS_00005586	1	11952628	11955105	Motif:rnd-1_family-528#LTR/Gypsy	1	11952458	11952999
TCONS_00005586	1	11952628	11955105	Motif:rnd-5_family-2319#LTR/Gypsy	1	11953021	11953200
TCONS_00005586	1	11952628	11955105	Motif:rnd-1_family-423#LTR/Gypsy	1	11953228	11954313
TCONS_00005586	1	11952628	11955105	Motif:rnd-5_family-2560#LTR/Gypsy	1	11954316	11955164
TCONS_00005604	1	12079458	12081156	Motif:rnd-5_family-220#LTR/Copia	1	12079528	12081018
TCONS_00009575	1	12524020	12524621	Motif:rnd-6_family-3028#LTR/Copia	1	12524328	12524541
TCONS_00009576	1	12524716	12525824	Motif:rnd-6_family-3028#LTR/Copia	1	12524640	12525016
TCONS_00009576	1	12524716	12525824	Motif:rnd-5_family-2507#LTR/Copia	1	12525074	12526114
TCONS_00009577	1	12526450	12526792	Motif:rnd-5_family-2508#LTR/Copia	1	12526392	12526858
TCONS_00005645	1	12536859	12537111	Motif:rnd-5_family-1206#LTR/Copia	1	12536486	12536869
TCONS_00005645	1	12536859	12537111	Motif:rnd-5_family-1390#LTR/Copia	1	12536938	12537192
TCONS_00005652	1	12620307	12621086	Motif:rnd-6_family-7887#Unknown	1	12620065	12620746
TCONS_00009594	1	12767103	12767319	Motif:rnd-5_family-2160#DNA/MuLE-MuDR	1	12766521	12767857
TCONS_00009595	1	12770143	12770553	Motif:rnd-6_family-5216#DNA/MULE-MuDR	1	12769869	12772024
TCONS_00005669	1	12821881	12825925	Motif:rnd-5_family-909#LTR/Gypsy	1	12821669	12821936
TCONS_00005669	1	12821881	12825925	Motif:rnd-1_family-132#Unknown	1	12821947	12822040
TCONS_00005669	1	12821881	12825925	Motif:rnd-1_family-585#DNA/hAT-Ac	1	12822693	12822799
TCONS_00005669	1	12821881	12825925	Motif:rnd-3_family-48#Unknown	1	12823939	12824010
TCONS_00005669	1	12821881	12825925	Motif:rnd-6_family-8008#DNA/hAT-Ac	1	12824421	12824518
TCONS_00005676	1	12880685	12884302	Motif:rnd-1_family-20#DNA/CMC-EnSpm	1	12881928	12883774
TCONS_00005676	1	12880685	12884302	Motif:rnd-1_family-25#DNA/CMC-EnSpm	1	12883975	12884229
TCONS_00005678	1	12921720	12921936	Motif:rnd-1_family-19#DNA/CMC-EnSpm	1	12919865	12922685
TCONS_00005687	1	13180701	13181428	Motif:rnd-1_family-210#LTR/Gypsy	1	13180182	13181118
TCONS_00009651	1	13552251	13552573	Motif:rnd-6_family-3028#LTR/Copia	1	13551765	13552497
TCONS_00009652	1	13553949	13555428	Motif:rnd-5_family-2508#LTR/Copia	1	13553661	13554555
TCONS_00009652	1	13553949	13555428	Motif:rnd-6_family-8350#Unknown	1	13555013	13555095
TCONS_00009652	1	13553949	13555428	Motif:rnd-1_family-478#LTR/Copia	1	13555097	13555174
TCONS_00009652	1	13553949	13555428	Motif:rnd-5_family-1337#Satellite	1	13555164	13556742
TCONS_00005719	1	13555783	13556879	Motif:rnd-5_family-1337#Satellite	1	13555164	13556742
TCONS_00005719	1	13555783	13556879	Motif:rnd-6_family-2731#Unknown	1	13556781	13556835
TCONS_00005737	1	13771236	13773367	Motif:rnd-5_family-2570#LTR/Gypsy	1	13771562	13771625
TCONS_00005749	1	13910978	13911524	Motif:rnd-1_family-14#DNA/CMC-EnSpm	1	13910763	13912996
TCONS_00009682	1	13913286	13913737	Motif:rnd-1_family-14#DNA/CMC-EnSpm	1	13913028	13913529
TCONS_00009682	1	13913286	13913737	Motif:rnd-1_family-14#DNA/CMC-EnSpm	1	13913623	13914015
TCONS_00009692	1	14007378	14008119	Motif:rnd-5_family-1484#DNA/MULE-MuDR	1	14007611	14008443
TCONS_00009693	1	14008389	14011816	Motif:rnd-5_family-1484#DNA/MULE-MuDR	1	14007611	14008443
TCONS_00005755	1	14013959	14018291	Motif:rnd-5_family-4982#DNA/MuLE-MuDR	1	14014125	14014525
TCONS_00009704	1	14228626	14230023	Motif:rnd-5_family-9661#Unknown	1	14228641	14228790
TCONS_00009704	1	14228626	14230023	Motif:rnd-6_family-593#Unknown	1	14229589	14229707
TCONS_00009713	1	14346687	14347074	Motif:rnd-1_family-19#DNA/CMC-EnSpm	1	14345783	14347360
TCONS_00005811	1	14730922	14732010	Motif:rnd-5_family-2660#Unknown	1	14730862	14730951
TCONS_00005812	1	14741581	14746906	Motif:rnd-5_family-944#Unknown	1	14743119	14743181
TCONS_00005812	1	14741581	14746906	Motif:rnd-5_family-4389#LTR/Copia	1	14744477	14744843
TCONS_00005812	1	14741581	14746906	Motif:rnd-1_family-303#DNA/PIF-Harbinger	1	14745156	14745236
TCONS_00005812	1	14741581	14746906	Motif:rnd-3_family-823#Unknown	1	14745198	14745836
TCONS_00005814	1	14779168	14783415	Motif:rnd-1_family-188#Unknown	1	14781271	14781342
TCONS_00005814	1	14779168	14783415	Motif:rnd-1_family-188#Unknown	1	14782200	14782210
TCONS_00005814	1	14779168	14783415	Motif:rnd-1_family-103#Unknown	1	14782211	14782266
TCONS_00005823	1	14827679	14829790	Motif:rnd-4_family-392#Unknown	1	14828940	14829025
TCONS_00005823	1	14827679	14829790	Motif:rnd-1_family-316#Unknown	1	14829039	14829169
TCONS_00009799	1	15166086	15166509	Motif:rnd-1_family-513#LTR/Copia	1	15166138	15166357
TCONS_00009875	1	15880624	15883309	Motif:rnd-6_family-8813#Unknown	1	15881848	15882084
TCONS_00009875	1	15880624	15883309	Motif:rnd-3_family-12#Unknown	1	15882054	15882185
TCONS_00009875	1	15880624	15883309	Motif:rnd-3_family-12#Unknown	1	15882202	15882218
TCONS_00009875	1	15880624	15883309	Motif:rnd-1_family-141#Unknown	1	15882219	15882350
TCONS_00009897	1	15997490	15999220	Motif:rnd-1_family-25#DNA/CMC-EnSpm	1	15998032	15999683
TCONS_00009898	1	15999811	16001320	Motif:rnd-1_family-51#DNA/CMC-EnSpm	1	15999818	16000056
TCONS_00009899	1	16029168	16031865	Motif:rnd-6_family-634#DNA/MuLE-MuDR	1	16029371	16029510
TCONS_00005980	1	16268027	16268360	Motif:rnd-5_family-77#Unknown	1	16267926	16268069
TCONS_00009928	1	16498863	16499814	Motif:rnd-6_family-4042#Unknown	1	16499336	16499792
TCONS_00006018	1	16648014	16650637	Motif:rnd-5_family-2367#LTR/Copia	1	16647895	16648175
TCONS_00006018	1	16648014	16650637	Motif:rnd-5_family-2367#LTR/Copia	1	16648464	16648697
TCONS_00006018	1	16648014	16650637	Motif:rnd-1_family-443#LTR/Copia	1	16648705	16649219
TCONS_00006018	1	16648014	16650637	Motif:rnd-5_family-2020#LTR/Copia	1	16649241	16649303
TCONS_00006018	1	16648014	16650637	Motif:rnd-1_family-499#LTR/Copia	1	16649352	16649521
TCONS_00006018	1	16648014	16650637	Motif:rnd-5_family-4527#LTR/Copia	1	16649535	16649988
TCONS_00006018	1	16648014	16650637	Motif:rnd-5_family-4527#LTR/Copia	1	16650073	16650772
TCONS_00009953	1	16752380	16753521	Motif:rnd-5_family-1091#LTR/Gypsy	1	16751887	16752390
TCONS_00009953	1	16752380	16753521	Motif:rnd-5_family-1091#LTR/Gypsy	1	16752584	16754049
TCONS_00009961	1	16823710	16824634	Motif:rnd-1_family-41#LINE/L1	1	16823741	16824088
TCONS_00009961	1	16823710	16824634	Motif:rnd-1_family-100#LINE/L1	1	16824340	16824735
TCONS_00010033	1	17427562	17428709	Motif:rnd-5_family-962#Unknown	1	17426905	17427588
TCONS_00010045	1	17534125	17535324	Motif:rnd-5_family-9661#Unknown	1	17534100	17534161
TCONS_00010078	1	17899192	17899810	Motif:rnd-1_family-386#Unknown	1	17899194	17899330
TCONS_00010078	1	17899192	17899810	Motif:rnd-5_family-1448#Unknown	1	17899375	17899825
TCONS_00010087	1	18047829	18049802	Motif:rnd-6_family-7771#LTR/Copia	1	18046924	18048246
TCONS_00010113	1	18284848	18285533	Motif:rnd-1_family-316#Unknown	1	18284888	18285037
TCONS_00010128	1	18369334	18370338	Motif:rnd-1_family-183#DNA/PIF-Harbinger	1	18369471	18370496
TCONS_00010165	1	18615771	18616730	Motif:rnd-5_family-368#Unknown	1	18616083	18616267
TCONS_00010165	1	18615771	18616730	Motif:rnd-5_family-368#Unknown	1	18616470	18616634
TCONS_00010165	1	18615771	18616730	Motif:rnd-1_family-357#Unknown	1	18616716	18616783
TCONS_00010182	1	18779647	18782165	Motif:rnd-1_family-46#Unknown	1	18780057	18780087
TCONS_00010182	1	18779647	18782165	Motif:rnd-1_family-249#LINE/L1	1	18780088	18780785
TCONS_00010182	1	18779647	18782165	Motif:rnd-1_family-46#Unknown	1	18780786	18780891
TCONS_00010182	1	18779647	18782165	Motif:rnd-3_family-80#LINE/L1	1	18781588	18782381
TCONS_00010187	1	18813730	18814811	Motif:rnd-5_family-1362#Unknown	1	18814059	18814568
TCONS_00010187	1	18813730	18814811	Motif:rnd-5_family-2570#LTR/Gypsy	1	18814644	18814757
TCONS_00010189	1	18834622	18839316	Motif:rnd-4_family-197#Unknown	1	18834932	18835165
TCONS_00010189	1	18834622	18839316	Motif:rnd-5_family-6375#Unknown	1	18835724	18835804
TCONS_00006210	1	18997796	18999742	Motif:rnd-1_family-443#LTR/Copia	1	18998052	18998192
TCONS_00006210	1	18997796	18999742	Motif:rnd-6_family-14536#Unknown	1	18999702	19000202
TCONS_00010219	1	19224342	19225402	Motif:rnd-6_family-8813#Unknown	1	19224258	19224498
TCONS_00010219	1	19224342	19225402	Motif:rnd-1_family-168#DNA/hAT-Ac	1	19224492	19224576
TCONS_00010219	1	19224342	19225402	Motif:rnd-4_family-462#Unknown	1	19224606	19224763
TCONS_00006231	1	19246633	19248218	Motif:rnd-5_family-1704#DNA/MuLE-MuDR	1	19246292	19247069
TCONS_00006261	1	19514142	19518604	Motif:rnd-1_family-404#Unknown	1	19514410	19514515
TCONS_00006261	1	19514142	19518604	Motif:rnd-1_family-564#Unknown	1	19514760	19515254
TCONS_00006261	1	19514142	19518604	Motif:rnd-1_family-82#LINE/L1	1	19515265	19515332
TCONS_00006261	1	19514142	19518604	Motif:rnd-5_family-1568#Unknown	1	19515333	19515349
TCONS_00006261	1	19514142	19518604	Motif:rnd-4_family-2106#LINE/L1	1	19515388	19515515
TCONS_00006261	1	19514142	19518604	Motif:rnd-1_family-377#Unknown	1	19515453	19515571
TCONS_00006261	1	19514142	19518604	Motif:rnd-4_family-2106#LINE/L1	1	19515559	19515921
TCONS_00006261	1	19514142	19518604	Motif:rnd-1_family-232#Unknown	1	19515923	19516055
TCONS_00006261	1	19514142	19518604	Motif:rnd-4_family-354#Unknown	1	19517516	19517604
TCONS_00006261	1	19514142	19518604	Motif:rnd-1_family-132#Unknown	1	19517572	19517609
TCONS_00010286	1	19683982	19685380	Motif:rnd-1_family-488#Unknown	1	19684931	19685083
TCONS_00010305	1	19903105	19904568	Motif:rnd-6_family-1689#Unknown	1	19903680	19903770
TCONS_00010305	1	19903105	19904568	Motif:rnd-1_family-183#DNA/PIF-Harbinger	1	19903774	19904465
TCONS_00010343	1	20157091	20160707	Motif:rnd-6_family-2048#Unknown	1	20160416	20160553
TCONS_00006336	1	20184190	20184989	Motif:rnd-5_family-2561#LTR/Gypsy	1	20184220	20185044
TCONS_00010367	1	20394420	20396674	Motif:rnd-1_family-253#LTR/Gypsy	1	20395101	20395811
TCONS_00010367	1	20394420	20396674	Motif:rnd-6_family-10463#Unknown	1	20395815	20395888
TCONS_00010367	1	20394420	20396674	Motif:rnd-1_family-261#LTR/Gypsy	1	20395893	20396767
TCONS_00006498	1	21363759	21365591	Motif:rnd-6_family-15227#Unknown	1	21363975	21364108
TCONS_00006498	1	21363759	21365591	Motif:rnd-6_family-15227#Unknown	1	21364161	21364509
TCONS_00006498	1	21363759	21365591	Motif:rnd-6_family-2527#Unknown	1	21364530	21364845
TCONS_00006498	1	21363759	21365591	Motif:rnd-6_family-3348#Unknown	1	21364886	21364960
TCONS_00006503	1	21546510	21547032	Motif:rnd-6_family-2841#RC/Helitron	1	21546429	21548005
TCONS_00006504	1	21547223	21547617	Motif:rnd-6_family-2841#RC/Helitron	1	21546429	21548005
TCONS_00006505	1	21547793	21548437	Motif:rnd-6_family-2841#RC/Helitron	1	21546429	21548005
TCONS_00006505	1	21547793	21548437	Motif:rnd-6_family-2841#RC/Helitron	1	21548154	21548587
TCONS_00010509	1	21691333	21691688	Motif:rnd-1_family-374#LTR/Gypsy	1	21691287	21691357
TCONS_00006535	1	22012774	22013917	Motif:rnd-5_family-1448#Unknown	1	22012899	22013775
TCONS_00006535	1	22012774	22013917	Motif:rnd-1_family-386#Unknown	1	22013792	22013928
TCONS_00010557	1	22088538	22089263	Motif:rnd-1_family-569#Unknown	1	22088647	22088777
TCONS_00010557	1	22088538	22089263	Motif:rnd-1_family-259#DNA/PIF-Harbinger	1	22088897	22089240
TCONS_00010557	1	22088538	22089263	Motif:rnd-4_family-549#Unknown	1	22089243	22089559
TCONS_00010577	1	22228905	22229533	Motif:rnd-1_family-249#LINE/L1	1	22229378	22230049
TCONS_00006568	1	22339652	22340151	Motif:rnd-5_family-4714#Unknown	1	22339646	22340301
TCONS_00010615	1	22505429	22506172	Motif:rnd-1_family-581#DNA/MuLE-MuDR	1	22505473	22505673
TCONS_00010615	1	22505429	22506172	Motif:rnd-5_family-2480#Unknown	1	22505712	22505901
TCONS_00010615	1	22505429	22506172	Motif:rnd-5_family-2480#Unknown	1	22505977	22506234
TCONS_00010616	1	22508404	22508781	Motif:rnd-1_family-183#DNA/PIF-Harbinger	1	22508273	22509423
TCONS_00010651	1	22743327	22744346	Motif:rnd-1_family-380#Unknown	1	22743967	22744049
TCONS_00010651	1	22743327	22744346	Motif:rnd-4_family-425#Unknown	1	22744113	22744238
TCONS_00006699	1	23297754	23298537	Motif:rnd-1_family-475#LTR/Gypsy	1	23296916	23298469
TCONS_00006699	1	23297754	23298537	Motif:rnd-5_family-2319#LTR/Gypsy	1	23298475	23298537
TCONS_00006700	1	23299141	23300298	Motif:rnd-1_family-423#LTR/Gypsy	1	23298540	23299789
TCONS_00006700	1	23299141	23300298	Motif:rnd-6_family-5765#Unknown	1	23299793	23299835
TCONS_00006700	1	23299141	23300298	Motif:rnd-1_family-10#LTR/Gypsy	1	23299839	23300295
TCONS_00006702	1	23317380	23318640	Motif:rnd-1_family-601#Unknown	1	23317161	23317468
TCONS_00006702	1	23317380	23318640	Motif:rnd-5_family-2963#LTR/Gypsy	1	23317472	23318429
TCONS_00006702	1	23317380	23318640	Motif:rnd-1_family-556#LTR/Gypsy	1	23318433	23318745
TCONS_00010749	1	23320223	23320897	Motif:rnd-1_family-143#Simple_repeat	1	23320227	23320726
TCONS_00006706	1	23381638	23383513	Motif:rnd-1_family-365#LTR/Gypsy	1	23381948	23382023
TCONS_00006713	1	23467216	23467950	Motif:rnd-5_family-2963#LTR/Gypsy	1	23467204	23467562
TCONS_00006713	1	23467216	23467950	Motif:rnd-1_family-556#LTR/Gypsy	1	23467566	23467964
TCONS_00006825	1	24237964	24241389	Motif:rnd-1_family-158#DNA/MULE-MuDR	1	24238159	24238783
TCONS_00006825	1	24237964	24241389	Motif:rnd-1_family-158#DNA/MULE-MuDR	1	24239426	24240411
TCONS_00010922	1	24571760	24573815	Motif:rnd-6_family-5848#Unknown	1	24572912	24573051
TCONS_00010922	1	24571760	24573815	Motif:rnd-1_family-325#Unknown	1	24573006	24573060
TCONS_00010937	1	24679774	24681101	Motif:rnd-4_family-284#Unknown	1	24680893	24681126
TCONS_00010948	1	24729952	24731538	Motif:rnd-6_family-27494#Simple_repeat	1	24729970	24730017
TCONS_00010961	1	24820536	24822223	Motif:rnd-5_family-8277#LTR/Copia	1	24819960	24821337
TCONS_00010961	1	24820536	24822223	Motif:rnd-1_family-499#LTR/Copia	1	24821348	24821633
TCONS_00010961	1	24820536	24822223	Motif:rnd-1_family-443#LTR/Copia	1	24821670	24821876
TCONS_00010961	1	24820536	24822223	Motif:rnd-5_family-2367#LTR/Copia	1	24822194	24822387
TCONS_00007014	1	25078061	25079500	Motif:rnd-5_family-1448#Unknown	1	25078079	25078717
TCONS_00011045	1	25237691	25239597	Motif:rnd-3_family-48#Unknown	1	25238161	25238275
TCONS_00011045	1	25237691	25239597	Motif:rnd-1_family-446#Unknown	1	25238872	25239067
TCONS_00011045	1	25237691	25239597	Motif:rnd-6_family-8008#DNA/hAT-Ac	1	25239064	25239106
TCONS_00011314	1	26640381	26641302	Motif:rnd-5_family-765#Unknown	1	26641264	26641740
TCONS_00077819	10	80704	81186	Motif:rnd-1_family-10#LTR/Gypsy	10	79972	81216
TCONS_00080877	10	304296	305048	Motif:rnd-6_family-314#Unknown	10	304681	304752
TCONS_00077850	10	389748	390890	Motif:rnd-1_family-44#LTR/Gypsy	10	389507	390050
TCONS_00077850	10	389748	390890	Motif:rnd-5_family-384#DNA/hAT-Ac	10	390204	390328
TCONS_00077850	10	389748	390890	Motif:rnd-1_family-240#LTR/Gypsy	10	390334	390879
TCONS_00077850	10	389748	390890	Motif:rnd-6_family-6731#LTR/Gypsy	10	390883	391156
TCONS_00077911	10	748131	748957	Motif:rnd-5_family-1086#Unknown	10	748083	748951
TCONS_00080930	10	775510	776050	Motif:rnd-1_family-19#DNA/CMC-EnSpm	10	772596	777389
TCONS_00081008	10	1170461	1171153	Motif:rnd-4_family-197#Unknown	10	1170305	1170938
TCONS_00081008	10	1170461	1171153	Motif:rnd-6_family-8530#Unknown	10	1170960	1171177
TCONS_00078024	10	1390659	1391230	Motif:rnd-1_family-294#LTR/Copia	10	1390594	1391228
TCONS_00078037	10	1471858	1472804	Motif:rnd-6_family-175#Unknown	10	1471871	1471925
TCONS_00081095	10	1941220	1941543	Motif:rnd-5_family-3948#Unknown	10	1941322	1941441
TCONS_00081132	10	2083077	2084345	Motif:rnd-6_family-7844#Unknown	10	2082479	2083357
TCONS_00081132	10	2083077	2084345	Motif:rnd-5_family-12119#Unknown	10	2083650	2084073
TCONS_00078199	10	2181328	2182156	Motif:rnd-6_family-2841#RC/Helitron	10	2180487	2184217
TCONS_00078200	10	2184614	2185371	Motif:rnd-5_family-3164#RC/Helitron	10	2184977	2185158
TCONS_00078200	10	2184614	2185371	Motif:rnd-5_family-3164#RC/Helitron	10	2185243	2185641
TCONS_00078201	10	2185684	2186439	Motif:rnd-5_family-3164#RC/Helitron	10	2185995	2186032
TCONS_00078201	10	2185684	2186439	Motif:rnd-5_family-3164#RC/Helitron	10	2186125	2186964
TCONS_00078237	10	2392430	2394793	Motif:rnd-4_family-425#Unknown	10	2393390	2393455
TCONS_00078320	10	2793390	2794473	Motif:rnd-4_family-1676#Unknown	10	2793281	2793410
TCONS_00078335	10	2922258	2923036	Motif:rnd-6_family-33#Unknown	10	2922227	2922585
TCONS_00078335	10	2922258	2923036	Motif:rnd-5_family-1066#LINE/L1	10	2922366	2922689
TCONS_00078339	10	2946510	2947978	Motif:rnd-1_family-469#DNA/MULE-MuDR	10	2946750	2946812
TCONS_00078339	10	2946510	2947978	Motif:rnd-5_family-391#DNA/MuLE-MuDR	10	2947176	2947315
TCONS_00078339	10	2946510	2947978	Motif:rnd-1_family-469#DNA/MULE-MuDR	10	2947259	2947320
TCONS_00081289	10	3025297	3027762	Motif:rnd-1_family-244#Unknown	10	3027694	3027786
TCONS_00078462	10	3536589	3537218	Motif:rnd-5_family-927#LTR/Gypsy	10	3536047	3536793
TCONS_00078462	10	3536589	3537218	Motif:rnd-5_family-1337#Satellite	10	3536804	3537419
TCONS_00081399	10	3799139	3800499	Motif:rnd-5_family-7481#DNA/MuLE-MuDR	10	3798710	3799196
TCONS_00081405	10	3821729	3822647	Motif:rnd-6_family-574#Unknown	10	3821904	3822418
TCONS_00081405	10	3821729	3822647	Motif:rnd-5_family-4073#DNA/TcMar-Pogo	10	3822434	3822601
TCONS_00078485	10	3840391	3840710	Motif:rnd-1_family-267#LTR/Gypsy	10	3839936	3840832
TCONS_00081418	10	3960822	3963900	Motif:rnd-5_family-2561#LTR/Gypsy	10	3960553	3963421
TCONS_00081418	10	3960822	3963900	Motif:rnd-1_family-10#LTR/Gypsy	10	3963576	3967163
TCONS_00078536	10	4256963	4257686	Motif:rnd-5_family-2561#LTR/Gypsy	10	4253563	4257248
TCONS_00078536	10	4256963	4257686	Motif:rnd-6_family-203#LTR/Gypsy	10	4257301	4257396
TCONS_00078536	10	4256963	4257686	Motif:rnd-4_family-459#Unknown	10	4257605	4257780
TCONS_00078544	10	4358206	4359258	Motif:rnd-1_family-33#DNA/MuLE-MuDR	10	4358570	4358618
TCONS_00078544	10	4358206	4359258	Motif:rnd-5_family-266#Unknown	10	4358619	4358679
TCONS_00078544	10	4358206	4359258	Motif:rnd-1_family-33#DNA/MuLE-MuDR	10	4358705	4358829
TCONS_00078544	10	4358206	4359258	Motif:rnd-5_family-266#Unknown	10	4358787	4359191
TCONS_00078544	10	4358206	4359258	Motif:rnd-1_family-3#Unknown	10	4359170	4359239
TCONS_00078544	10	4358206	4359258	Motif:rnd-1_family-302#Unknown	10	4359240	4359361
TCONS_00081505	10	5005961	5008663	Motif:rnd-6_family-20823#Unknown	10	5008195	5008236
TCONS_00078608	10	5083593	5084232	Motif:rnd-4_family-891#Unknown	10	5084066	5084307
TCONS_00078609	10	5086040	5086983	Motif:rnd-1_family-7#DNA/PIF-Harbinger	10	5085327	5086300
TCONS_00078609	10	5086040	5086983	Motif:rnd-1_family-437#DNA/PIF-Harbinger	10	5086044	5086480
TCONS_00078609	10	5086040	5086983	Motif:rnd-1_family-12#DNA/hAT	10	5086330	5086366
TCONS_00078609	10	5086040	5086983	Motif:rnd-1_family-460#DNA/hAT	10	5086437	5086517
TCONS_00078609	10	5086040	5086983	Motif:rnd-1_family-500#DNA/hAT	10	5086518	5086577
TCONS_00078609	10	5086040	5086983	Motif:rnd-1_family-116#Unknown	10	5086578	5086680
TCONS_00078609	10	5086040	5086983	Motif:rnd-1_family-223#Unknown	10	5086684	5086790
TCONS_00078609	10	5086040	5086983	Motif:rnd-5_family-4916#DNA	10	5086690	5086811
TCONS_00078623	10	5320162	5326072	Motif:rnd-6_family-5296#Unknown	10	5320281	5320828
TCONS_00078623	10	5320162	5326072	Motif:rnd-1_family-304#Unknown	10	5320962	5321004
TCONS_00078623	10	5320162	5326072	Motif:rnd-5_family-625#Unknown	10	5321007	5321758
TCONS_00078623	10	5320162	5326072	Motif:rnd-1_family-304#Unknown	10	5321762	5321877
TCONS_00078623	10	5320162	5326072	Motif:rnd-6_family-5296#Unknown	10	5321879	5322057
TCONS_00081558	10	5467279	5468006	Motif:rnd-5_family-953#LTR/Gypsy	10	5467275	5467485
TCONS_00081558	10	5467279	5468006	Motif:rnd-5_family-5564#Unknown	10	5467324	5467695
TCONS_00081558	10	5467279	5468006	Motif:rnd-1_family-289#LINE/L1	10	5467833	5467936
TCONS_00078650	10	5481455	5482091	Motif:rnd-5_family-3948#Unknown	10	5481411	5481860
TCONS_00078650	10	5481455	5482091	Motif:rnd-6_family-3996#Unknown	10	5481857	5482290
TCONS_00078651	10	5507357	5508795	Motif:rnd-6_family-672#Unknown	10	5508662	5508775
TCONS_00078653	10	5509204	5509405	Motif:rnd-6_family-672#Unknown	10	5508826	5509343
TCONS_00078695	10	5895000	5895501	Motif:rnd-1_family-30#Unknown	10	5895326	5895479
TCONS_00078773	10	6467408	6468643	Motif:rnd-1_family-46#Unknown	10	6466370	6467725
TCONS_00078773	10	6467408	6468643	Motif:rnd-5_family-390#Unknown	10	6468176	6468271
TCONS_00078773	10	6467408	6468643	Motif:rnd-1_family-249#LINE/L1	10	6468353	6468558
TCONS_00081665	10	6520521	6524663	Motif:rnd-4_family-183#LINE/L1	10	6520047	6520661
TCONS_00081665	10	6520521	6524663	Motif:rnd-1_family-316#Unknown	10	6522251	6522399
TCONS_00081665	10	6520521	6524663	Motif:rnd-5_family-2215#Unknown	10	6523421	6523567
TCONS_00081665	10	6520521	6524663	Motif:rnd-6_family-15436#Unknown	10	6523638	6523778
TCONS_00081672	10	6608515	6611001	Motif:rnd-4_family-615#LINE/L1	10	6609425	6609499
TCONS_00081672	10	6608515	6611001	Motif:rnd-6_family-29150#Unknown	10	6609455	6609507
TCONS_00081719	10	6931945	6933248	Motif:rnd-5_family-2560#LTR/Gypsy	10	6931597	6932691
TCONS_00081746	10	7091721	7098108	Motif:rnd-5_family-1448#Unknown	10	7091805	7092381
TCONS_00081769	10	7274938	7276043	Motif:rnd-5_family-220#LTR/Copia	10	7275291	7275657
TCONS_00081769	10	7274938	7276043	Motif:rnd-1_family-349#LTR/Copia	10	7275697	7275905
TCONS_00081817	10	7627456	7629131	Motif:rnd-1_family-46#Unknown	10	7626505	7628275
TCONS_00081817	10	7627456	7629131	Motif:rnd-1_family-215#LINE/L1	10	7628459	7628543
TCONS_00081817	10	7627456	7629131	Motif:rnd-1_family-100#LINE/L1	10	7628921	7629304
TCONS_00079053	10	8126333	8127641	Motif:rnd-1_family-112#Unknown	10	8127415	8127511
TCONS_00079061	10	8159567	8161029	Motif:rnd-4_family-425#Unknown	10	8159632	8159925
TCONS_00081911	10	8264640	8265941	Motif:rnd-3_family-48#Unknown	10	8265509	8265547
TCONS_00081911	10	8264640	8265941	Motif:rnd-6_family-6098#Unknown	10	8265548	8265615
TCONS_00079069	10	8292105	8299257	Motif:rnd-3_family-48#Unknown	10	8292938	8293071
TCONS_00079069	10	8292105	8299257	Motif:rnd-6_family-5848#Unknown	10	8293948	8294047
TCONS_00079069	10	8292105	8299257	Motif:rnd-5_family-12624#LINE/L1	10	8294995	8296096
TCONS_00079069	10	8292105	8299257	Motif:rnd-5_family-9661#Unknown	10	8296099	8296210
TCONS_00079069	10	8292105	8299257	Motif:rnd-1_family-585#DNA/hAT-Ac	10	8297165	8297276
TCONS_00079072	10	8303339	8306764	Motif:rnd-1_family-110#Unknown	10	8304939	8305125
TCONS_00079072	10	8303339	8306764	Motif:rnd-3_family-181#Unknown	10	8305127	8305522
TCONS_00079072	10	8303339	8306764	Motif:rnd-4_family-13#Unknown	10	8305494	8305525
TCONS_00079072	10	8303339	8306764	Motif:rnd-3_family-686#DNA/hAT-Ac	10	8305526	8306259
TCONS_00079072	10	8303339	8306764	Motif:rnd-3_family-59#Unknown	10	8306220	8306262
TCONS_00079073	10	8313771	8316177	Motif:rnd-5_family-2845#DNA/MuLE-MuDR	10	8314150	8314485
TCONS_00081924	10	8316954	8318505	Motif:rnd-6_family-2857#Unknown	10	8317221	8317426
TCONS_00081929	10	8343268	8343501	Motif:rnd-4_family-680#DNA/CMC-EnSpm	10	8343130	8343993
TCONS_00082025	10	8750964	8752026	Motif:rnd-1_family-183#DNA/PIF-Harbinger	10	8751263	8752445
TCONS_00079213	10	8942726	8943406	Motif:rnd-1_family-495#Unknown	10	8942637	8942770
TCONS_00079213	10	8942726	8943406	Motif:rnd-1_family-495#Unknown	10	8942820	8943089
TCONS_00079213	10	8942726	8943406	Motif:rnd-1_family-359#LTR/Gypsy	10	8943227	8943491
TCONS_00082052	10	8983188	8983794	Motif:rnd-6_family-19#LINE/L1	10	8983413	8983903
TCONS_00082167	10	9919093	9919644	Motif:rnd-6_family-574#Unknown	10	9919019	9919611
TCONS_00082169	10	9940878	9941638	Motif:rnd-6_family-149#LINE/L1	10	9939396	9941166
TCONS_00082169	10	9940878	9941638	Motif:rnd-1_family-166#LINE/L1	10	9941160	9941688
TCONS_00082235	10	10344001	10345240	Motif:rnd-6_family-9369#LTR/Copia	10	10343853	10346058
TCONS_00082236	10	10345347	10346404	Motif:rnd-6_family-9369#LTR/Copia	10	10343853	10346058
TCONS_00082236	10	10345347	10346404	Motif:rnd-1_family-295#LTR/Copia	10	10346119	10346652
TCONS_00082237	10	10346720	10347752	Motif:rnd-5_family-8886#LTR/Copia	10	10346643	10346947
TCONS_00082237	10	10346720	10347752	Motif:rnd-5_family-8886#LTR/Copia	10	10347219	10347489
TCONS_00082237	10	10346720	10347752	Motif:rnd-1_family-233#LTR/Copia	10	10347509	10347766
TCONS_00082238	10	10348428	10348975	Motif:rnd-1_family-149#LTR/Copia	10	10348250	10348854
TCONS_00082238	10	10348428	10348975	Motif:rnd-6_family-9369#LTR/Copia	10	10348949	10349138
TCONS_00082279	10	10510120	10510920	Motif:rnd-6_family-4111#Unknown	10	10510360	10510414
TCONS_00082343	10	10790211	10793809	Motif:rnd-4_family-172#Unknown	10	10791698	10791925
TCONS_00082344	10	10795257	10797890	Motif:rnd-6_family-2736#Unknown	10	10795504	10795807
TCONS_00082408	10	11079675	11081434	Motif:rnd-1_family-382#DNA/MuLE-MuDR	10	11080149	11080584
TCONS_00082408	10	11079675	11081434	Motif:rnd-6_family-6637#DNA/MuLE-MuDR	10	11081025	11081128
TCONS_00082410	10	11099539	11100735	Motif:rnd-5_family-68#DNA/PIF-Harbinger	10	11100003	11100049
TCONS_00082410	10	11099539	11100735	Motif:rnd-1_family-479#Unknown	10	11100144	11100194
TCONS_00082543	10	11780403	11784751	Motif:rnd-6_family-4863#Unknown	10	11781178	11781508
TCONS_00082543	10	11780403	11784751	Motif:rnd-5_family-835#LTR/Gypsy	10	11781537	11782052
TCONS_00082543	10	11780403	11784751	Motif:rnd-5_family-835#LTR/Gypsy	10	11782171	11782351
TCONS_00082543	10	11780403	11784751	Motif:rnd-5_family-835#LTR/Gypsy	10	11782390	11783047
TCONS_00082543	10	11780403	11784751	Motif:rnd-1_family-288#LTR/Gypsy	10	11783086	11783616
TCONS_00082543	10	11780403	11784751	Motif:rnd-6_family-2311#LTR/Gypsy	10	11783629	11783752
TCONS_00082543	10	11780403	11784751	Motif:rnd-4_family-193#LTR/Gypsy	10	11783811	11783893
TCONS_00082543	10	11780403	11784751	Motif:rnd-5_family-927#LTR/Gypsy	10	11784371	11786335
TCONS_00082584	10	11949419	11953369	Motif:rnd-4_family-754#Unknown	10	11950376	11950576
TCONS_00082584	10	11949419	11953369	Motif:rnd-4_family-754#Unknown	10	11950678	11951005
TCONS_00082584	10	11949419	11953369	Motif:rnd-4_family-593#RC/Helitron	10	11951310	11951543
TCONS_00082584	10	11949419	11953369	Motif:rnd-6_family-4284#Unknown	10	11951767	11951878
TCONS_00082584	10	11949419	11953369	Motif:rnd-4_family-593#RC/Helitron	10	11952651	11952802
TCONS_00082624	10	12088934	12089606	Motif:rnd-5_family-14972#LTR/Gypsy	10	12089457	12089503
TCONS_00082672	10	12351898	12353467	Motif:rnd-5_family-831#LTR/Copia	10	12351911	12352813
TCONS_00082672	10	12351898	12353467	Motif:rnd-5_family-831#LTR/Copia	10	12353151	12353478
TCONS_00082862	10	13244453	13247808	Motif:rnd-5_family-9441#LINE/L1	10	13244438	13244860
TCONS_00082862	10	13244453	13247808	Motif:rnd-5_family-813#LINE/L1	10	13245568	13246009
TCONS_00082862	10	13244453	13247808	Motif:rnd-1_family-239#LINE/L1	10	13246014	13246363
TCONS_00082862	10	13244453	13247808	Motif:rnd-4_family-2367#LINE/L1	10	13246861	13247279
TCONS_00080224	10	13644851	13652090	Motif:rnd-3_family-80#LINE/L1	10	13649106	13650754
TCONS_00080224	10	13644851	13652090	Motif:rnd-4_family-7#LINE/L1	10	13650767	13652237
TCONS_00083016	10	13923023	13926313	Motif:rnd-6_family-6341#LINE/L1	10	13924020	13924791
TCONS_00083016	10	13923023	13926313	Motif:rnd-5_family-6270#LINE/L1	10	13924805	13925029
TCONS_00083016	10	13923023	13926313	Motif:rnd-4_family-7#LINE/L1	10	13924931	13925365
TCONS_00083016	10	13923023	13926313	Motif:rnd-4_family-1295#LINE/L1	10	13925632	13926438
TCONS_00080375	10	14250396	14252650	Motif:rnd-5_family-220#LTR/Copia	10	14252448	14253117
TCONS_00083459	10	15581280	15587899	Motif:rnd-1_family-316#Unknown	10	15583298	15583446
TCONS_00083459	10	15581280	15587899	Motif:rnd-4_family-1394#Simple_repeat	10	15584622	15585205
TCONS_00083459	10	15581280	15587899	Motif:rnd-5_family-943#Simple_repeat	10	15585144	15585340
TCONS_00015314	2	72021	72344	Motif:rnd-5_family-3317#Simple_repeat	2	71288	72046
TCONS_00011417	2	277493	281642	Motif:rnd-6_family-5848#Unknown	2	280456	280542
TCONS_00011417	2	277493	281642	Motif:rnd-6_family-1207#DNA/hAT-Tag1	2	280467	280563
TCONS_00011440	2	372999	376612	Motif:rnd-5_family-2377#Unknown	2	374968	375111
TCONS_00011440	2	372999	376612	Motif:rnd-5_family-2377#Unknown	2	375231	375418
TCONS_00011440	2	372999	376612	Motif:rnd-5_family-1976#DNA/hAT-Ac	2	375809	376032
TCONS_00015391	2	495262	495978	Motif:rnd-1_family-18#DNA	2	495207	495345
TCONS_00015391	2	495262	495978	Motif:rnd-1_family-37#LINE/CR1	2	495229	495498
TCONS_00015391	2	495262	495978	Motif:rnd-1_family-18#DNA	2	495350	495593
TCONS_00015391	2	495262	495978	Motif:rnd-5_family-1760#DNA/CMC-EnSpm	2	495437	495982
TCONS_00011750	2	1857813	1859874	Motif:rnd-5_family-12624#LINE/L1	2	1857407	1858505
TCONS_00011750	2	1857813	1859874	Motif:rnd-5_family-12624#LINE/L1	2	1858887	1859543
TCONS_00011750	2	1857813	1859874	Motif:rnd-1_family-46#Unknown	2	1859761	1860479
TCONS_00011751	2	1861136	1862858	Motif:rnd-5_family-64#LINE/L1	2	1860487	1861874
TCONS_00011751	2	1861136	1862858	Motif:rnd-5_family-64#LINE/L1	2	1862605	1863415
TCONS_00015700	2	1878113	1878688	Motif:rnd-6_family-2106#LINE/L1	2	1877841	1878839
TCONS_00015975	2	2932137	2943381	Motif:rnd-6_family-1207#DNA/hAT-Tag1	2	2935355	2935410
TCONS_00015975	2	2932137	2943381	Motif:rnd-6_family-5848#Unknown	2	2935411	2935546
TCONS_00015975	2	2932137	2943381	Motif:rnd-1_family-137#Unknown	2	2938996	2939066
TCONS_00015975	2	2932137	2943381	Motif:rnd-5_family-7591#Unknown	2	2939475	2939702
TCONS_00015975	2	2932137	2943381	Motif:rnd-1_family-367#Unknown	2	2940811	2940893
TCONS_00016080	2	3402265	3404595	Motif:rnd-1_family-14#DNA/CMC-EnSpm	2	3403369	3403952
TCONS_00016080	2	3402265	3404595	Motif:rnd-1_family-51#DNA/CMC-EnSpm	2	3404123	3404786
TCONS_00012381	2	4987624	4988217	Motif:rnd-6_family-2006#Unknown	2	4987584	4987625
TCONS_00012387	2	5030089	5032478	Motif:rnd-6_family-19#LINE/L1	2	5032041	5032260
TCONS_00012400	2	5131312	5134010	Motif:rnd-4_family-425#Unknown	2	5131475	5131668
TCONS_00016480	2	5224282	5227737	Motif:rnd-6_family-6933#DNA/MULE-MuDR	2	5225092	5225148
TCONS_00016574	2	5814596	5815853	Motif:rnd-5_family-220#LTR/Copia	2	5814694	5815349
TCONS_00016574	2	5814596	5815853	Motif:rnd-5_family-220#LTR/Copia	2	5815477	5816608
TCONS_00016638	2	6341783	6343088	Motif:rnd-1_family-479#Unknown	2	6342215	6342265
TCONS_00016638	2	6341783	6343088	Motif:rnd-5_family-68#DNA/PIF-Harbinger	2	6342336	6342401
TCONS_00016638	2	6341783	6343088	Motif:rnd-1_family-479#Unknown	2	6342402	6342457
TCONS_00012717	2	6961679	6963055	Motif:rnd-4_family-1676#Unknown	2	6961581	6961900
TCONS_00012717	2	6961679	6963055	Motif:rnd-1_family-316#Unknown	2	6963018	6963167
TCONS_00012739	2	7167647	7168892	Motif:rnd-1_family-294#LTR/Copia	2	7167597	7168218
TCONS_00012739	2	7167647	7168892	Motif:rnd-1_family-251#LTR/Copia	2	7168380	7168972
TCONS_00012762	2	7299332	7299801	Motif:rnd-1_family-421#DNA/hAT-Ac	2	7299325	7299432
TCONS_00012762	2	7299332	7299801	Motif:rnd-1_family-416#Unknown	2	7299433	7299487
TCONS_00012763	2	7299937	7300933	Motif:rnd-1_family-454#Unknown	2	7300765	7300947
TCONS_00012842	2	8180497	8189961	Motif:rnd-1_family-409#Unknown	2	8180478	8180549
TCONS_00012842	2	8180497	8189961	Motif:rnd-5_family-2398#DNA/MULE-MuDR	2	8185397	8185633
TCONS_00012842	2	8180497	8189961	Motif:rnd-5_family-4982#DNA/MuLE-MuDR	2	8186513	8188450
TCONS_00012842	2	8180497	8189961	Motif:rnd-5_family-4982#DNA/MuLE-MuDR	2	8188595	8189432
TCONS_00012842	2	8180497	8189961	Motif:rnd-1_family-471#Unknown	2	8189896	8189969
TCONS_00012879	2	8374084	8376533	Motif:rnd-5_family-9554#LTR/Copia	2	8374153	8374279
TCONS_00012907	2	8521079	8522861	Motif:rnd-5_family-1086#Unknown	2	8521166	8521841
TCONS_00012907	2	8521079	8522861	Motif:rnd-5_family-14300#Unknown	2	8522472	8522528
TCONS_00012939	2	8897375	8898517	Motif:rnd-5_family-4023#LINE/L1	2	8897960	8898366
TCONS_00012997	2	9354422	9356285	Motif:rnd-4_family-425#Unknown	2	9354601	9354859
TCONS_00013057	2	9674309	9674941	Motif:rnd-5_family-1976#DNA/hAT-Ac	2	9674199	9674318
TCONS_00013057	2	9674309	9674941	Motif:rnd-6_family-445#RC/Helitron	2	9674611	9674841
TCONS_00013057	2	9674309	9674941	Motif:rnd-1_family-137#Unknown	2	9674938	9675001
TCONS_00017148	2	10149313	10150011	Motif:rnd-6_family-175#Unknown	2	10149269	10149615
TCONS_00017148	2	10149313	10150011	Motif:rnd-6_family-175#Unknown	2	10149722	10150079
TCONS_00013127	2	10243063	10245372	Motif:rnd-5_family-971#LTR/Copia	2	10244091	10245793
TCONS_00013128	2	10245842	10248196	Motif:rnd-1_family-217#LTR/Copia	2	10246056	10246577
TCONS_00013128	2	10245842	10248196	Motif:rnd-5_family-971#LTR/Copia	2	10246579	10248897
TCONS_00017164	2	10280508	10281768	Motif:rnd-4_family-7#LINE/L1	2	10280614	10280678
TCONS_00017244	2	11014163	11015010	Motif:rnd-1_family-499#LTR/Copia	2	11014146	11014320
TCONS_00017244	2	11014163	11015010	Motif:rnd-5_family-4527#LTR/Copia	2	11014379	11014481
TCONS_00017244	2	11014163	11015010	Motif:rnd-1_family-443#LTR/Copia	2	11014483	11014689
TCONS_00017244	2	11014163	11015010	Motif:rnd-1_family-295#LTR/Copia	2	11014744	11014987
TCONS_00017244	2	11014163	11015010	Motif:rnd-5_family-2367#LTR/Copia	2	11015003	11015238
TCONS_00017259	2	11095515	11096333	Motif:rnd-6_family-456#DNA	2	11095327	11095527
TCONS_00013330	2	11708121	11708329	Motif:rnd-1_family-14#DNA/CMC-EnSpm	2	11706926	11711165
TCONS_00017325	2	11849055	11849751	Motif:rnd-1_family-166#LINE/L1	2	11849289	11849467
TCONS_00017365	2	12097439	12098268	Motif:rnd-6_family-2513#RC/Helitron	2	12094874	12097915
TCONS_00017365	2	12097439	12098268	Motif:rnd-6_family-937#RC/Helitron	2	12097954	12098194
TCONS_00013428	2	12534874	12535783	Motif:rnd-6_family-2906#SINE	2	12535773	12535837
TCONS_00017446	2	12640811	12641264	Motif:rnd-6_family-3083#LTR/Gypsy	2	12640719	12640924
TCONS_00017446	2	12640811	12641264	Motif:rnd-6_family-3083#LTR/Gypsy	2	12640990	12641022
TCONS_00017446	2	12640811	12641264	Motif:rnd-6_family-3083#LTR/Gypsy	2	12641167	12641250
TCONS_00017480	2	12878672	12881470	Motif:rnd-6_family-1207#DNA/hAT-Tag1	2	12879494	12879634
TCONS_00017501	2	13019630	13020784	Motif:rnd-1_family-183#DNA/PIF-Harbinger	2	13019704	13020879
TCONS_00017509	2	13042772	13044251	Motif:rnd-5_family-10573#Unknown	2	13043834	13044011
TCONS_00017509	2	13042772	13044251	Motif:rnd-5_family-831#LTR/Copia	2	13044046	13044293
TCONS_00017512	2	13069395	13073569	Motif:rnd-5_family-3164#RC/Helitron	2	13069880	13070036
TCONS_00017512	2	13069395	13073569	Motif:rnd-6_family-6334#RC/Helitron	2	13070970	13071060
TCONS_00017512	2	13069395	13073569	Motif:rnd-5_family-469#RC/Helitron	2	13072614	13072943
TCONS_00017526	2	13143258	13143732	Motif:rnd-1_family-10#LTR/Gypsy	2	13143181	13143538
TCONS_00017526	2	13143258	13143732	Motif:rnd-6_family-3840#DNA/MULE-MuDR	2	13143727	13143771
TCONS_00013552	2	13519579	13519886	Motif:rnd-1_family-267#LTR/Gypsy	2	13518367	13520582
TCONS_00013560	2	13573392	13574345	Motif:rnd-6_family-4042#Unknown	2	13573363	13573950
TCONS_00017581	2	13776109	13777526	Motif:rnd-1_family-47#LTR	2	13776861	13776914
TCONS_00017590	2	13843235	13844965	Motif:rnd-6_family-2356#DNA/hAT-Ac	2	13843254	13843303
TCONS_00017590	2	13843235	13844965	Motif:rnd-1_family-380#Unknown	2	13844343	13844423
TCONS_00013625	2	13976121	13976965	Motif:rnd-6_family-4337#Unknown	2	13976907	13976977
TCONS_00013627	2	13977026	13982561	Motif:rnd-3_family-39#DNA/TcMar-Stowaway	2	13978703	13978904
TCONS_00013627	2	13977026	13982561	Motif:rnd-6_family-1207#DNA/hAT-Tag1	2	13979923	13979988
TCONS_00013637	2	14113002	14113730	Motif:rnd-6_family-11162#Unknown	2	14112959	14113436
TCONS_00013637	2	14113002	14113730	Motif:rnd-6_family-3996#Unknown	2	14113380	14113493
TCONS_00013639	2	14128694	14130333	Motif:rnd-6_family-1313#DNA/hAT-Ac	2	14128694	14129246
TCONS_00013639	2	14128694	14130333	Motif:rnd-6_family-1313#DNA/hAT-Ac	2	14129341	14130512
TCONS_00013672	2	14300362	14301183	Motif:rnd-1_family-317#DNA/PIF-Harbinger	2	14300971	14300995
TCONS_00013672	2	14300362	14301183	Motif:rnd-1_family-17#DNA/hAT	2	14300996	14301380
TCONS_00017643	2	14309334	14311632	Motif:rnd-1_family-380#Unknown	2	14311295	14311406
TCONS_00013690	2	14383796	14391397	Motif:rnd-6_family-17390#Unknown	2	14386079	14386165
TCONS_00017660	2	14469549	14471936	Motif:rnd-1_family-380#Unknown	2	14471572	14471681
TCONS_00013709	2	14523226	14526226	Motif:rnd-6_family-3083#LTR/Gypsy	2	14525868	14525948
TCONS_00017694	2	14625037	14629482	Motif:rnd-1_family-504#Unknown	2	14625039	14625400
TCONS_00017694	2	14625037	14629482	Motif:rnd-1_family-581#DNA/MuLE-MuDR	2	14625558	14625759
TCONS_00017694	2	14625037	14629482	Motif:rnd-5_family-2480#Unknown	2	14625817	14625988
TCONS_00017694	2	14625037	14629482	Motif:rnd-5_family-2480#Unknown	2	14626115	14626195
TCONS_00017694	2	14625037	14629482	Motif:rnd-5_family-2480#Unknown	2	14626608	14626760
TCONS_00017694	2	14625037	14629482	Motif:rnd-1_family-280#DNA/PIF-Harbinger	2	14626809	14627174
TCONS_00017694	2	14625037	14629482	Motif:rnd-1_family-183#DNA/PIF-Harbinger	2	14628263	14629413
TCONS_00017743	2	14956110	14957019	Motif:rnd-4_family-2102#Unknown	2	14957012	14957203
TCONS_00017773	2	15129006	15132436	Motif:rnd-6_family-18026#LINE/L1	2	15129135	15130173
TCONS_00017773	2	15129006	15132436	Motif:rnd-1_family-46#Unknown	2	15131555	15133236
TCONS_00017790	2	15492955	15493966	Motif:rnd-5_family-919#LTR/Gypsy	2	15492362	15493526
TCONS_00017790	2	15492955	15493966	Motif:rnd-5_family-6375#Unknown	2	15493781	15493874
TCONS_00013837	2	15560383	15563276	Motif:rnd-3_family-296#Unknown	2	15560316	15560384
TCONS_00013837	2	15560383	15563276	Motif:rnd-6_family-9695#Unknown	2	15560334	15560417
TCONS_00017827	2	15803622	15804008	Motif:rnd-3_family-606#LTR/Gypsy	2	15803799	15804726
TCONS_00017861	2	16009982	16011369	Motif:rnd-5_family-1700#LTR/Copia	2	16009049	16009995
TCONS_00017861	2	16009982	16011369	Motif:rnd-1_family-455#LTR/Copia	2	16009996	16010325
TCONS_00017861	2	16009982	16011369	Motif:rnd-4_family-108#LTR/Copia	2	16010355	16010566
TCONS_00017861	2	16009982	16011369	Motif:rnd-1_family-349#LTR/Copia	2	16010572	16010985
TCONS_00017861	2	16009982	16011369	Motif:rnd-6_family-1026#LTR/Copia	2	16011002	16011241
TCONS_00013898	2	16291288	16292569	Motif:rnd-6_family-7844#Unknown	2	16291331	16291871
TCONS_00013898	2	16291288	16292569	Motif:rnd-6_family-5129#Unknown	2	16291685	16292558
TCONS_00013899	2	16312359	16312910	Motif:rnd-1_family-243#LTR/Gypsy	2	16312350	16312477
TCONS_00013899	2	16312359	16312910	Motif:rnd-1_family-399#Simple_repeat	2	16312487	16313096
TCONS_00013900	2	16313009	16313275	Motif:rnd-1_family-399#Simple_repeat	2	16312487	16313096
TCONS_00013900	2	16313009	16313275	Motif:rnd-5_family-3683#LTR/Gypsy	2	16313050	16313331
TCONS_00017915	2	16465581	16465823	Motif:rnd-4_family-425#Unknown	2	16465590	16465781
TCONS_00013965	2	16940628	16943319	Motif:rnd-5_family-8892#DNA/MuLE-MuDR	2	16940920	16941184
TCONS_00013965	2	16940628	16943319	Motif:rnd-5_family-4442#DNA/MuLE-MuDR	2	16941601	16942478
TCONS_00013965	2	16940628	16943319	Motif:rnd-1_family-382#DNA/MuLE-MuDR	2	16942456	16943194
TCONS_00013967	2	16960268	16963519	Motif:rnd-4_family-285#LINE	2	16962675	16962829
TCONS_00017954	2	17078123	17078664	Motif:rnd-1_family-187#LTR/Gypsy	2	17076755	17078246
TCONS_00017954	2	17078123	17078664	Motif:rnd-1_family-267#LTR/Gypsy	2	17078248	17078671
TCONS_00013980	2	17217678	17219024	Motif:rnd-5_family-4779#Simple_repeat	2	17217523	17217850
TCONS_00013980	2	17217678	17219024	Motif:rnd-1_family-413#LTR/Gypsy	2	17217944	17218035
TCONS_00013980	2	17217678	17219024	Motif:rnd-1_family-566#Unknown	2	17217949	17218051
TCONS_00013980	2	17217678	17219024	Motif:rnd-1_family-413#LTR/Gypsy	2	17218789	17219353
TCONS_00013984	2	17266322	17268577	Motif:rnd-4_family-3381#DNA	2	17267367	17267655
TCONS_00013984	2	17266322	17268577	Motif:rnd-6_family-5220#LTR/Caulimovirus	2	17268084	17268761
TCONS_00017977	2	17274152	17274730	Motif:rnd-6_family-5220#LTR/Caulimovirus	2	17273739	17274877
TCONS_00017978	2	17283722	17284887	Motif:rnd-6_family-5220#LTR/Caulimovirus	2	17283687	17285634
TCONS_00014010	2	17542246	17544270	Motif:rnd-1_family-80#LTR/Copia	2	17542365	17543759
TCONS_00014010	2	17542246	17544270	Motif:rnd-6_family-1458#LTR/Copia	2	17543834	17544064
TCONS_00014010	2	17542246	17544270	Motif:rnd-6_family-1458#LTR/Copia	2	17544269	17544503
TCONS_00014011	2	17544413	17546589	Motif:rnd-6_family-1458#LTR/Copia	2	17544269	17544503
TCONS_00014011	2	17544413	17546589	Motif:rnd-1_family-349#LTR/Copia	2	17544544	17544940
TCONS_00014011	2	17544413	17546589	Motif:rnd-5_family-220#LTR/Copia	2	17544976	17546510
TCONS_00014013	2	17563245	17569505	Motif:rnd-1_family-472#LTR/Copia	2	17563500	17564229
TCONS_00014013	2	17563245	17569505	Motif:rnd-1_family-336#LTR/Copia	2	17564230	17566460
TCONS_00014013	2	17563245	17569505	Motif:rnd-5_family-1206#LTR/Copia	2	17566460	17567142
TCONS_00014013	2	17563245	17569505	Motif:rnd-5_family-1206#LTR/Copia	2	17567302	17567677
TCONS_00014014	2	17569654	17569945	Motif:rnd-5_family-1206#LTR/Copia	2	17569655	17569706
TCONS_00018050	2	18125095	18126475	Motif:rnd-6_family-16006#DNA/MULE-MuDR	2	18125535	18126274
TCONS_00018053	2	18158762	18159197	Motif:rnd-1_family-359#LTR/Gypsy	2	18158661	18158959
TCONS_00018079	2	18408529	18410064	Motif:rnd-4_family-593#RC/Helitron	2	18408911	18409120
TCONS_00018079	2	18408529	18410064	Motif:rnd-1_family-527#LTR/Copia	2	18409128	18409202
TCONS_00018079	2	18408529	18410064	Motif:rnd-1_family-524#Unknown	2	18409203	18409348
TCONS_00018099	2	18594676	18596425	Motif:rnd-6_family-5671#Unknown	2	18594778	18594946
TCONS_00014100	2	18629865	18630186	Motif:rnd-4_family-680#DNA/CMC-EnSpm	2	18630171	18630330
TCONS_00018106	2	18647993	18649500	Motif:rnd-6_family-1926#Unknown	2	18649081	18649154
TCONS_00018106	2	18647993	18649500	Motif:rnd-1_family-461#Unknown	2	18649168	18649278
TCONS_00018106	2	18647993	18649500	Motif:rnd-6_family-11939#Unknown	2	18649292	18649422
TCONS_00018106	2	18647993	18649500	Motif:rnd-1_family-352#Unknown	2	18649421	18649503
TCONS_00014120	2	18782383	18782817	Motif:rnd-1_family-19#DNA/CMC-EnSpm	2	18780208	18783887
TCONS_00018122	2	18797475	18798101	Motif:rnd-1_family-294#LTR/Copia	2	18796951	18797586
TCONS_00018122	2	18797475	18798101	Motif:rnd-5_family-888#LTR/Copia	2	18797590	18798793
TCONS_00018134	2	18977365	18977635	Motif:rnd-4_family-3484#LTR/Copia	2	18977535	18977569
TCONS_00014135	2	18980148	18980361	Motif:rnd-5_family-1206#LTR/Copia	2	18979976	18980401
TCONS_00018135	2	18980654	18981293	Motif:rnd-5_family-1390#LTR/Copia	2	18980445	18980678
TCONS_00018135	2	18980654	18981293	Motif:rnd-5_family-177#LTR/Copia	2	18980683	18981818
TCONS_00018144	2	19024175	19028681	Motif:rnd-5_family-3809#LTR/Gypsy	2	19024163	19024605
TCONS_00018144	2	19024175	19028681	Motif:rnd-5_family-3809#LTR/Gypsy	2	19024877	19025195
TCONS_00018144	2	19024175	19028681	Motif:rnd-5_family-3809#LTR/Gypsy	2	19025255	19025444
TCONS_00018144	2	19024175	19028681	Motif:rnd-1_family-252#LTR/Gypsy	2	19025491	19026184
TCONS_00018144	2	19024175	19028681	Motif:rnd-5_family-926#LTR/Gypsy	2	19026184	19027383
TCONS_00018144	2	19024175	19028681	Motif:rnd-1_family-503#LTR/Gypsy	2	19027384	19027538
TCONS_00018144	2	19024175	19028681	Motif:rnd-5_family-3427#LTR/Gypsy	2	19027582	19028296
TCONS_00018144	2	19024175	19028681	Motif:rnd-1_family-262#LTR/Gypsy	2	19028494	19028570
TCONS_00014140	2	19033633	19034810	Motif:rnd-5_family-831#LTR/Copia	2	19033498	19033690
TCONS_00014140	2	19033633	19034810	Motif:rnd-5_family-831#LTR/Copia	2	19034043	19034909
TCONS_00014141	2	19051570	19051993	Motif:rnd-1_family-10#LTR/Gypsy	2	19049536	19053123
TCONS_00018160	2	19151086	19153030	Motif:rnd-1_family-380#Unknown	2	19152526	19152632
TCONS_00014171	2	19265407	19265847	Motif:rnd-1_family-380#Unknown	2	19265338	19265449
TCONS_00014171	2	19265407	19265847	Motif:rnd-5_family-4077#Unknown	2	19265648	19266419
TCONS_00018199	2	19448283	19449327	Motif:rnd-4_family-1676#Unknown	2	19449326	19449521
TCONS_00018232	2	19837645	19839196	Motif:rnd-6_family-3053#RC/Helitron	2	19837844	19837976
TCONS_00018232	2	19837645	19839196	Motif:rnd-6_family-3053#RC/Helitron	2	19838067	19838232
TCONS_00018232	2	19837645	19839196	Motif:rnd-6_family-3053#RC/Helitron	2	19838466	19838652
TCONS_00018241	2	20017021	20017915	Motif:rnd-6_family-4907#Satellite	2	20016940	20017400
TCONS_00018241	2	20017021	20017915	Motif:rnd-1_family-529#Unknown	2	20017530	20017783
TCONS_00018241	2	20017021	20017915	Motif:rnd-5_family-834#Unknown	2	20017806	20017894
TCONS_00014274	2	20056186	20057110	Motif:rnd-6_family-3081#DNA/hAT-Ac	2	20057069	20057172
TCONS_00018265	2	20242035	20244797	Motif:rnd-6_family-737#LINE/L1	2	20241980	20244966
TCONS_00018313	2	20631159	20633431	Motif:rnd-5_family-4527#LTR/Copia	2	20631468	20632603
TCONS_00018313	2	20631159	20633431	Motif:rnd-1_family-499#LTR/Copia	2	20632665	20632836
TCONS_00018313	2	20631159	20633431	Motif:rnd-5_family-4527#LTR/Copia	2	20632857	20632948
TCONS_00018313	2	20631159	20633431	Motif:rnd-1_family-443#LTR/Copia	2	20632975	20633181
TCONS_00014356	2	20671435	20673861	Motif:rnd-1_family-565#LTR/Copia	2	20671409	20671505
TCONS_00014356	2	20671435	20673861	Motif:rnd-6_family-6662#LTR/Copia	2	20671969	20672105
TCONS_00018319	2	20689637	20690171	Motif:rnd-6_family-6662#LTR/Copia	2	20687102	20691306
TCONS_00018321	2	20703723	20706217	Motif:rnd-1_family-569#Unknown	2	20704332	20704455
TCONS_00018321	2	20703723	20706217	Motif:rnd-1_family-259#DNA/PIF-Harbinger	2	20704559	20704911
TCONS_00018321	2	20703723	20706217	Motif:rnd-4_family-549#Unknown	2	20704916	20705233
TCONS_00018321	2	20703723	20706217	Motif:rnd-4_family-549#Unknown	2	20705476	20705599
TCONS_00018321	2	20703723	20706217	Motif:rnd-1_family-400#DNA/MuLE-MuDR	2	20705603	20705889
TCONS_00014375	2	20763721	20765452	Motif:rnd-5_family-64#LINE/L1	2	20763595	20766595
TCONS_00018326	2	20803601	20807511	Motif:rnd-5_family-1700#LTR/Copia	2	20803664	20804872
TCONS_00018326	2	20803601	20807511	Motif:rnd-1_family-455#LTR/Copia	2	20804873	20805202
TCONS_00018326	2	20803601	20807511	Motif:rnd-4_family-108#LTR/Copia	2	20805218	20805443
TCONS_00018326	2	20803601	20807511	Motif:rnd-1_family-349#LTR/Copia	2	20805449	20805864
TCONS_00018326	2	20803601	20807511	Motif:rnd-6_family-1026#LTR/Copia	2	20805874	20806128
TCONS_00018326	2	20803601	20807511	Motif:rnd-6_family-1026#LTR/Copia	2	20806423	20806708
TCONS_00018326	2	20803601	20807511	Motif:rnd-1_family-80#LTR/Copia	2	20806737	20808147
TCONS_00018335	2	20891356	20894585	Motif:rnd-5_family-4714#Unknown	2	20891351	20891407
TCONS_00014395	2	21036868	21037251	Motif:rnd-6_family-3028#LTR/Copia	2	21036999	21037225
TCONS_00014397	2	21041415	21042141	Motif:rnd-5_family-1337#Satellite	2	21041329	21052493
TCONS_00014398	2	21043407	21044453	Motif:rnd-5_family-1337#Satellite	2	21041329	21052493
TCONS_00018349	2	21107480	21108438	Motif:rnd-5_family-927#LTR/Gypsy	2	21106703	21108244
TCONS_00018349	2	21107480	21108438	Motif:rnd-1_family-478#LTR/Copia	2	21108254	21108315
TCONS_00014405	2	21114826	21115807	Motif:rnd-1_family-175#LTR/Gypsy	2	21114582	21114916
TCONS_00014405	2	21114826	21115807	Motif:rnd-1_family-275#LTR/Gypsy	2	21114897	21115624
TCONS_00014412	2	21154601	21154876	Motif:rnd-6_family-4692#DNA	2	21154666	21154850
TCONS_00014413	2	21158351	21159917	Motif:rnd-6_family-2714#LINE/L1	2	21159679	21159912
TCONS_00014417	2	21172281	21177114	Motif:rnd-5_family-3683#LTR/Gypsy	2	21172210	21172498
TCONS_00014417	2	21172281	21177114	Motif:rnd-5_family-3683#LTR/Gypsy	2	21172594	21172766
TCONS_00014417	2	21172281	21177114	Motif:rnd-5_family-3683#LTR/Gypsy	2	21172953	21173375
TCONS_00014417	2	21172281	21177114	Motif:rnd-1_family-107#LTR/Copia	2	21173417	21173664
TCONS_00014417	2	21172281	21177114	Motif:rnd-5_family-2507#LTR/Copia	2	21173674	21174887
TCONS_00014417	2	21172281	21177114	Motif:rnd-6_family-3028#LTR/Copia	2	21174869	21175590
TCONS_00018361	2	21218510	21222345	Motif:rnd-5_family-2071#LINE/L1	2	21218723	21219034
TCONS_00018361	2	21218510	21222345	Motif:rnd-6_family-874#LINE/L1	2	21219298	21219999
TCONS_00018361	2	21218510	21222345	Motif:rnd-3_family-80#LINE/L1	2	21220146	21220771
TCONS_00018361	2	21218510	21222345	Motif:rnd-5_family-6270#LINE/L1	2	21220836	21221086
TCONS_00018361	2	21218510	21222345	Motif:rnd-6_family-1746#LINE/L1	2	21221098	21221769
TCONS_00018361	2	21218510	21222345	Motif:rnd-4_family-1295#LINE/L1	2	21221857	21222476
TCONS_00018370	2	21249565	21255897	Motif:rnd-5_family-1337#Satellite	2	21250987	21251341
TCONS_00018370	2	21249565	21255897	Motif:rnd-1_family-478#LTR/Copia	2	21251331	21251408
TCONS_00018370	2	21249565	21255897	Motif:rnd-6_family-8350#Unknown	2	21251410	21251495
TCONS_00018370	2	21249565	21255897	Motif:rnd-1_family-149#LTR/Copia	2	21251500	21252101
TCONS_00018370	2	21249565	21255897	Motif:rnd-5_family-2508#LTR/Copia	2	21252128	21253186
TCONS_00018370	2	21249565	21255897	Motif:rnd-5_family-2508#LTR/Copia	2	21253274	21254339
TCONS_00018370	2	21249565	21255897	Motif:rnd-1_family-149#LTR/Copia	2	21254366	21254967
TCONS_00018370	2	21249565	21255897	Motif:rnd-6_family-8350#Unknown	2	21254972	21255051
TCONS_00018370	2	21249565	21255897	Motif:rnd-1_family-478#LTR/Copia	2	21255052	21255135
TCONS_00018370	2	21249565	21255897	Motif:rnd-5_family-1337#Satellite	2	21255127	21255737
TCONS_00014444	2	21369026	21373066	Motif:rnd-1_family-187#LTR/Gypsy	2	21368355	21369147
TCONS_00014444	2	21369026	21373066	Motif:rnd-5_family-2508#LTR/Copia	2	21369184	21369882
TCONS_00014444	2	21369026	21373066	Motif:rnd-5_family-2507#LTR/Copia	2	21369860	21371834
TCONS_00018382	2	21373092	21376028	Motif:rnd-5_family-1337#Satellite	2	21373317	21373603
TCONS_00018382	2	21373092	21376028	Motif:rnd-5_family-2507#LTR/Copia	2	21373785	21375550
TCONS_00018384	2	21410923	21411284	Motif:rnd-1_family-606#Unknown	2	21410872	21411032
TCONS_00018384	2	21410923	21411284	Motif:rnd-1_family-203#LTR/Gypsy	2	21411069	21411317
TCONS_00014450	2	21469289	21473699	Motif:rnd-1_family-266#LTR/Gypsy	2	21468835	21469340
TCONS_00014450	2	21469289	21473699	Motif:rnd-5_family-1337#Satellite	2	21469531	21469601
TCONS_00014450	2	21469289	21473699	Motif:rnd-1_family-478#LTR/Copia	2	21469606	21469675
TCONS_00014450	2	21469289	21473699	Motif:rnd-6_family-8350#Unknown	2	21469684	21469753
TCONS_00014450	2	21469289	21473699	Motif:rnd-1_family-149#LTR/Copia	2	21469764	21470281
TCONS_00014450	2	21469289	21473699	Motif:rnd-1_family-149#LTR/Copia	2	21470346	21470720
TCONS_00014450	2	21469289	21473699	Motif:rnd-5_family-2508#LTR/Copia	2	21470733	21471206
TCONS_00014450	2	21469289	21473699	Motif:rnd-5_family-2507#LTR/Copia	2	21471482	21472603
TCONS_00014450	2	21469289	21473699	Motif:rnd-6_family-3028#LTR/Copia	2	21472655	21473358
TCONS_00018397	2	21594835	21596717	Motif:rnd-5_family-4436#Unknown	2	21596580	21596661
TCONS_00018406	2	21635051	21635989	Motif:rnd-1_family-374#LTR/Gypsy	2	21635152	21636546
TCONS_00014504	2	21921094	21921947	Motif:rnd-5_family-2641#LTR/Copia	2	21921079	21921891
TCONS_00014504	2	21921094	21921947	Motif:rnd-1_family-89#DNA	2	21921890	21921942
TCONS_00018481	2	22122013	22125647	Motif:rnd-6_family-634#DNA/MuLE-MuDR	2	22122518	22123536
TCONS_00018481	2	22122013	22125647	Motif:rnd-6_family-634#DNA/MuLE-MuDR	2	22124040	22124231
TCONS_00018481	2	22122013	22125647	Motif:rnd-5_family-10684#DNA/MuLE-MuDR	2	22125096	22125195
TCONS_00018523	2	22354851	22355808	Motif:rnd-5_family-2071#LINE/L1	2	22354855	22355175
TCONS_00018523	2	22354851	22355808	Motif:rnd-6_family-3262#LINE/L1	2	22355297	22356195
TCONS_00018526	2	22385623	22387237	Motif:rnd-6_family-6334#RC/Helitron	2	22385432	22387094
TCONS_00018549	2	22553429	22554119	Motif:rnd-5_family-7669#DNA/hAT-Tag1	2	22554003	22554037
TCONS_00018549	2	22553429	22554119	Motif:rnd-5_family-6893#Unknown	2	22554038	22554167
TCONS_00014592	2	22598359	22599205	Motif:rnd-6_family-11939#Unknown	2	22598242	22598406
TCONS_00014592	2	22598359	22599205	Motif:rnd-1_family-461#Unknown	2	22598423	22598532
TCONS_00018580	2	22684099	22685271	Motif:rnd-5_family-4982#DNA/MuLE-MuDR	2	22683854	22686732
TCONS_00014605	2	22691395	22693117	Motif:rnd-1_family-409#Unknown	2	22692503	22692576
TCONS_00014619	2	22738368	22739775	Motif:rnd-4_family-476#DNA/hAT-Ac	2	22737800	22739388
TCONS_00014619	2	22738368	22739775	Motif:rnd-1_family-604#DNA/hAT-Ac	2	22739410	22739522
TCONS_00014619	2	22738368	22739775	Motif:rnd-6_family-2562#DNA/hAT-Ac	2	22739584	22739929
TCONS_00018591	2	22751639	22754312	Motif:rnd-1_family-169#Unknown	2	22753290	22753532
TCONS_00014624	2	22759514	22761190	Motif:rnd-3_family-606#LTR/Gypsy	2	22759259	22759632
TCONS_00014624	2	22759514	22761190	Motif:rnd-1_family-256#LTR/Gypsy	2	22759865	22760406
TCONS_00018593	2	22772715	22773546	Motif:rnd-6_family-8995#Unknown	2	22772662	22772797
TCONS_00018593	2	22772715	22773546	Motif:rnd-6_family-3631#Unknown	2	22772888	22773566
TCONS_00014636	2	22894318	22895553	Motif:rnd-1_family-183#DNA/PIF-Harbinger	2	22894284	22895429
TCONS_00018616	2	22963015	22964124	Motif:rnd-5_family-6368#Unknown	2	22964028	22964213
TCONS_00018694	2	23406404	23408068	Motif:rnd-3_family-577#DNA/TcMar-Stowaway	2	23407557	23407737
TCONS_00014732	2	23503910	23506597	Motif:rnd-6_family-203#LTR/Gypsy	2	23504528	23505400
TCONS_00014732	2	23503910	23506597	Motif:rnd-4_family-459#Unknown	2	23505397	23505724
TCONS_00014732	2	23503910	23506597	Motif:rnd-5_family-1698#Unknown	2	23506576	23506740
TCONS_00018723	2	23506857	23511923	Motif:rnd-1_family-410#DNA/hAT-Ac	2	23506764	23506944
TCONS_00018723	2	23506857	23511923	Motif:rnd-1_family-316#Unknown	2	23509533	23509671
TCONS_00018723	2	23506857	23511923	Motif:rnd-1_family-584#Unknown	2	23509946	23510016
TCONS_00014791	2	23864132	23865093	Motif:rnd-6_family-18026#LINE/L1	2	23863809	23864926
TCONS_00018831	2	24514083	24518890	Motif:rnd-1_family-100#LINE/L1	2	24514651	24514773
TCONS_00018831	2	24514083	24518890	Motif:rnd-6_family-2106#LINE/L1	2	24516779	24517233
TCONS_00018831	2	24514083	24518890	Motif:rnd-5_family-6270#LINE/L1	2	24517277	24517500
TCONS_00018831	2	24514083	24518890	Motif:rnd-6_family-1746#LINE/L1	2	24517537	24518250
TCONS_00018831	2	24514083	24518890	Motif:rnd-5_family-288#LINE/L1	2	24518420	24518896
TCONS_00018855	2	24662837	24667780	Motif:rnd-6_family-5848#Unknown	2	24667170	24667206
TCONS_00018855	2	24662837	24667780	Motif:rnd-6_family-5848#Unknown	2	24667266	24667413
TCONS_00015016	2	25085155	25085565	Motif:rnd-1_family-161#LINE/L1	2	25085547	25085763
TCONS_00019061	2	25986972	25989304	Motif:rnd-1_family-316#Unknown	2	25986865	25987003
TCONS_00019061	2	25986972	25989304	Motif:rnd-5_family-16919#Unknown	2	25989272	25989390
TCONS_00015190	2	26226780	26229892	Motif:rnd-4_family-2367#LINE/L1	2	26226772	26227704
TCONS_00015190	2	26226780	26229892	Motif:rnd-1_family-239#LINE/L1	2	26228195	26228544
TCONS_00015190	2	26226780	26229892	Motif:rnd-5_family-813#LINE/L1	2	26228552	26228984
TCONS_00015190	2	26226780	26229892	Motif:rnd-1_family-291#LINE/L1	2	26229067	26229116
TCONS_00015190	2	26226780	26229892	Motif:rnd-5_family-9441#LINE/L1	2	26229696	26229855
TCONS_00015222	2	26375890	26376608	Motif:rnd-5_family-1362#Unknown	2	26375931	26376399
TCONS_00015222	2	26375890	26376608	Motif:rnd-5_family-1362#Unknown	2	26376504	26376628
TCONS_00015287	2	26801545	26802131	Motif:rnd-1_family-14#DNA/CMC-EnSpm	2	26800620	26802421
TCONS_00019261	3	215651	218689	Motif:rnd-1_family-28#Unknown	3	216503	216618
TCONS_00019261	3	215651	218689	Motif:rnd-1_family-357#Unknown	3	218126	218181
TCONS_00019354	3	747664	750708	Motif:rnd-3_family-296#Unknown	3	749116	749191
TCONS_00019354	3	747664	750708	Motif:rnd-1_family-214#Unknown	3	749199	749285
TCONS_00019354	3	747664	750708	Motif:rnd-4_family-147#Unknown	3	749287	749343
TCONS_00019354	3	747664	750708	Motif:rnd-4_family-491#Unknown	3	749610	749719
TCONS_00019354	3	747664	750708	Motif:rnd-1_family-29#DNA/hAT-Ac	3	749626	750020
TCONS_00019354	3	747664	750708	Motif:rnd-1_family-74#Unknown	3	750017	750097
TCONS_00025313	3	1677876	1679566	Motif:rnd-1_family-21#DNA/hAT-Ac	3	1678541	1679063
TCONS_00025368	3	1901839	1904005	Motif:rnd-1_family-166#LINE/L1	3	1901807	1901940
TCONS_00025396	3	2055360	2064473	Motif:rnd-5_family-1626#Unknown	3	2055361	2055524
TCONS_00019689	3	2251216	2252823	Motif:rnd-6_family-6863#DNA/CMC-EnSpm	3	2251719	2252590
TCONS_00019689	3	2251216	2252823	Motif:rnd-6_family-6863#DNA/CMC-EnSpm	3	2252716	2252819
TCONS_00019690	3	2256585	2258093	Motif:rnd-1_family-14#DNA/CMC-EnSpm	3	2256459	2257483
TCONS_00025540	3	2560119	2560923	Motif:rnd-5_family-831#LTR/Copia	3	2560061	2560973
TCONS_00025617	3	2870083	2870949	Motif:rnd-1_family-46#Unknown	3	2870036	2870964
TCONS_00025617	3	2870083	2870949	Motif:rnd-1_family-41#LINE/L1	3	2870451	2871403
TCONS_00019946	3	3266440	3268792	Motif:rnd-1_family-47#LTR	3	3267805	3267880
TCONS_00019973	3	3399013	3399948	Motif:rnd-1_family-26#DNA/hAT-Ac	3	3398999	3399214
TCONS_00019973	3	3399013	3399948	Motif:rnd-4_family-476#DNA/hAT-Ac	3	3399758	3399995
TCONS_00020039	3	3739140	3741572	Motif:rnd-1_family-244#Unknown	3	3739124	3739146
TCONS_00020082	3	3873889	3874311	Motif:rnd-4_family-2367#LINE/L1	3	3873619	3874314
TCONS_00025876	3	3961291	3966486	Motif:rnd-5_family-68#DNA/PIF-Harbinger	3	3961925	3961973
TCONS_00025876	3	3961291	3966486	Motif:rnd-1_family-479#Unknown	3	3961994	3962036
TCONS_00020177	3	4267820	4280297	Motif:rnd-4_family-22#DNA/hAT-Ac	3	4269419	4270323
TCONS_00020177	3	4267820	4280297	Motif:rnd-6_family-2505#LTR/Copia	3	4274554	4275920
TCONS_00020177	3	4267820	4280297	Motif:rnd-1_family-300#LTR/Copia	3	4276675	4276790
TCONS_00020177	3	4267820	4280297	Motif:rnd-1_family-101#LTR/Copia	3	4277416	4278378
TCONS_00020177	3	4267820	4280297	Motif:rnd-1_family-364#LTR/Copia	3	4278623	4278925
TCONS_00020177	3	4267820	4280297	Motif:rnd-6_family-2505#LTR/Copia	3	4278932	4279375
TCONS_00020293	3	4892252	4898377	Motif:rnd-1_family-65#LTR	3	4895071	4895258
TCONS_00020371	3	5265054	5265824	Motif:rnd-6_family-1821#Unknown	3	5264999	5265874
TCONS_00026393	3	6007861	6010063	Motif:rnd-6_family-5877#Unknown	3	6009708	6009881
TCONS_00020524	3	6257907	6260231	Motif:rnd-1_family-316#Unknown	3	6259710	6259855
TCONS_00020524	3	6257907	6260231	Motif:rnd-6_family-1347#LTR/Copia	3	6259953	6259988
TCONS_00020524	3	6257907	6260231	Motif:rnd-6_family-1347#LTR/Copia	3	6260073	6260345
TCONS_00020605	3	6688365	6690089	Motif:rnd-1_family-80#LTR/Copia	3	6688380	6689805
TCONS_00020605	3	6688365	6690089	Motif:rnd-6_family-1026#LTR/Copia	3	6689815	6690648
TCONS_00026514	3	6701107	6701708	Motif:rnd-6_family-9164#LTR/Copia	3	6701430	6701468
TCONS_00026514	3	6701107	6701708	Motif:rnd-6_family-9164#LTR/Copia	3	6701634	6702214
TCONS_00026626	3	7303118	7304121	Motif:rnd-4_family-469#Unknown	3	7302650	7303273
TCONS_00026660	3	7453757	7457278	Motif:rnd-3_family-90#LTR/Gypsy	3	7455884	7456353
TCONS_00026713	3	7715695	7716053	Motif:rnd-1_family-35#LTR/Gypsy	3	7715661	7715874
TCONS_00026713	3	7715695	7716053	Motif:rnd-6_family-3795#LTR/Gypsy	3	7715878	7715993
TCONS_00026713	3	7715695	7716053	Motif:rnd-1_family-35#LTR/Gypsy	3	7715996	7716070
TCONS_00026732	3	7863545	7865215	Motif:rnd-5_family-1344#Unknown	3	7864221	7864395
TCONS_00026806	3	8296452	8296657	Motif:rnd-5_family-4714#Unknown	3	8296232	8297003
TCONS_00020976	3	8422409	8424463	Motif:rnd-1_family-52#LTR/Gypsy	3	8422638	8422730
TCONS_00020976	3	8422409	8424463	Motif:rnd-5_family-2188#LTR/Gypsy	3	8422735	8423274
TCONS_00020976	3	8422409	8424463	Motif:rnd-1_family-578#LTR/Gypsy	3	8423409	8424046
TCONS_00020976	3	8422409	8424463	Motif:rnd-6_family-9336#LINE/L1	3	8424052	8424511
TCONS_00026867	3	8700741	8703076	Motif:rnd-6_family-672#Unknown	3	8701363	8701455
TCONS_00026867	3	8700741	8703076	Motif:rnd-1_family-276#Unknown	3	8703069	8703146
TCONS_00021101	3	9069309	9069887	Motif:rnd-6_family-4488#Unknown	3	9069416	9069638
TCONS_00027050	3	9594984	9601613	Motif:rnd-6_family-12351#Unknown	3	9597899	9598003
TCONS_00027050	3	9594984	9601613	Motif:rnd-6_family-2761#LINE/L1	3	9598709	9599362
TCONS_00027050	3	9594984	9601613	Motif:rnd-6_family-6098#Unknown	3	9601077	9601206
TCONS_00027060	3	9631315	9632619	Motif:rnd-1_family-380#Unknown	3	9632191	9632300
TCONS_00027135	3	10024553	10027107	Motif:rnd-6_family-11399#Unknown	3	10025187	10025335
TCONS_00027135	3	10024553	10027107	Motif:rnd-4_family-731#Unknown	3	10026379	10026476
TCONS_00027137	3	10037407	10038434	Motif:rnd-5_family-1441#DNA/TcMar-Tc1	3	10037268	10037629
TCONS_00027137	3	10037407	10038434	Motif:rnd-1_family-139#Unknown	3	10038190	10038431
TCONS_00027138	3	10039311	10041993	Motif:rnd-6_family-9695#Unknown	3	10039838	10039902
TCONS_00027138	3	10039311	10041993	Motif:rnd-5_family-2000#Unknown	3	10039904	10040436
TCONS_00027138	3	10039311	10041993	Motif:rnd-1_family-29#DNA/hAT-Ac	3	10040376	10040607
TCONS_00027138	3	10039311	10041993	Motif:rnd-6_family-1146#DNA/TcMar-Stowaway	3	10040854	10041113
TCONS_00027184	3	10182841	10184977	Motif:rnd-3_family-823#Unknown	3	10182784	10182878
TCONS_00027184	3	10182841	10184977	Motif:rnd-5_family-1010#Unknown	3	10182971	10183040
TCONS_00027184	3	10182841	10184977	Motif:rnd-1_family-132#Unknown	3	10183320	10183381
TCONS_00027184	3	10182841	10184977	Motif:rnd-5_family-1750#Unknown	3	10183497	10183676
TCONS_00027454	3	11512535	11513611	Motif:rnd-6_family-937#RC/Helitron	3	11512287	11515164
TCONS_00027455	3	11514728	11516594	Motif:rnd-6_family-937#RC/Helitron	3	11512287	11515164
TCONS_00027455	3	11514728	11516594	Motif:rnd-5_family-469#RC/Helitron	3	11515183	11515618
TCONS_00027455	3	11514728	11516594	Motif:rnd-6_family-10409#RC/Helitron	3	11515689	11516113
TCONS_00027455	3	11514728	11516594	Motif:rnd-6_family-445#RC/Helitron	3	11516134	11516948
TCONS_00021566	3	11567217	11568326	Motif:rnd-5_family-835#LTR/Gypsy	3	11567998	11568095
TCONS_00021590	3	11647444	11648460	Motif:rnd-5_family-927#LTR/Gypsy	3	11647642	11648139
TCONS_00027498	3	11848919	11850756	Motif:rnd-6_family-2714#LINE/L1	3	11849740	11850266
TCONS_00027498	3	11848919	11850756	Motif:rnd-1_family-544#Unknown	3	11850303	11850388
TCONS_00021775	3	12576741	12578756	Motif:rnd-6_family-2731#Unknown	3	12578745	12579098
TCONS_00027657	3	12637612	12638448	Motif:rnd-1_family-442#LTR/Copia	3	12637459	12637618
TCONS_00027657	3	12637612	12638448	Motif:rnd-5_family-6066#LTR/Copia	3	12637597	12638147
TCONS_00027657	3	12637612	12638448	Motif:rnd-5_family-220#LTR/Copia	3	12638336	12638438
TCONS_00027686	3	12736708	12737429	Motif:rnd-5_family-1337#Satellite	3	12736725	12740872
TCONS_00021920	3	13437242	13438357	Motif:rnd-6_family-4511#Unknown	3	13437949	13438038
TCONS_00027815	3	13615473	13616355	Motif:rnd-1_family-239#LINE/L1	3	13615188	13615537
TCONS_00027815	3	13615473	13616355	Motif:rnd-4_family-2367#LINE/L1	3	13616053	13616989
TCONS_00027855	3	13880466	13882302	Motif:rnd-6_family-2419#Unknown	3	13881320	13881437
TCONS_00022035	3	14019998	14024222	Motif:rnd-1_family-26#DNA/hAT-Ac	3	14021295	14022068
TCONS_00022046	3	14067875	14069120	Motif:rnd-4_family-979#Unknown	3	14067750	14067908
TCONS_00022046	3	14067875	14069120	Motif:rnd-5_family-1066#LINE/L1	3	14068746	14069063
TCONS_00022046	3	14067875	14069120	Motif:rnd-1_family-623#Unknown	3	14068841	14069194
TCONS_00022049	3	14074273	14075708	Motif:rnd-1_family-488#Unknown	3	14074550	14074681
TCONS_00022106	3	14264072	14266801	Motif:rnd-1_family-286#Unknown	3	14264961	14265122
TCONS_00022106	3	14264072	14266801	Motif:rnd-5_family-14497#Unknown	3	14265638	14265742
TCONS_00027969	3	14366309	14372293	Motif:rnd-6_family-14536#Unknown	3	14370050	14370388
TCONS_00027969	3	14366309	14372293	Motif:rnd-3_family-48#Unknown	3	14371495	14371674
TCONS_00022284	3	14917500	14925742	Motif:rnd-5_family-3892#LTR/Copia	3	14918372	14918727
TCONS_00028134	3	15120275	15121777	Motif:rnd-1_family-77#Unknown	3	15120756	15120991
TCONS_00022463	3	15826584	15827434	Motif:rnd-1_family-41#LINE/L1	3	15826380	15827658
TCONS_00028460	3	16360087	16362809	Motif:rnd-6_family-1207#DNA/hAT-Tag1	3	16362096	16362237
TCONS_00028460	3	16360087	16362809	Motif:rnd-6_family-5848#Unknown	3	16362139	16362260
TCONS_00028473	3	16398814	16401084	Motif:rnd-4_family-1205#DNA/hAT-Tag1	3	16399522	16399903
TCONS_00028504	3	16497409	16498554	Motif:rnd-1_family-28#Unknown	3	16498553	16498811
TCONS_00022636	3	16597224	16598241	Motif:rnd-5_family-2157#Unknown	3	16597431	16597498
TCONS_00028643	3	17282100	17283822	Motif:rnd-1_family-25#DNA/CMC-EnSpm	3	17283323	17284197
TCONS_00028648	3	17354564	17355596	Motif:rnd-3_family-80#LINE/L1	3	17353932	17354933
TCONS_00028680	3	17682128	17682947	Motif:rnd-6_family-8148#LTR/Gypsy	3	17682107	17682725
TCONS_00028680	3	17682128	17682947	Motif:rnd-6_family-8148#LTR/Gypsy	3	17682748	17683032
TCONS_00022868	3	17838014	17839478	Motif:rnd-1_family-47#LTR	3	17838135	17838157
TCONS_00022868	3	17838014	17839478	Motif:rnd-1_family-89#DNA	3	17838158	17838265
TCONS_00022868	3	17838014	17839478	Motif:rnd-5_family-806#LTR/Copia	3	17838490	17839043
TCONS_00028714	3	17870003	17871170	Motif:rnd-6_family-1248#Unknown	3	17870259	17870538
TCONS_00028769	3	18223777	18224102	Motif:rnd-5_family-1362#Unknown	3	18224055	18224644
TCONS_00022947	3	18309821	18311063	Motif:rnd-1_family-80#LTR/Copia	3	18310531	18311045
TCONS_00028805	3	18470472	18471232	Motif:rnd-5_family-1362#Unknown	3	18470297	18470488
TCONS_00022987	3	18512478	18513216	Motif:rnd-1_family-343#LTR/Gypsy	3	18512543	18512825
TCONS_00022987	3	18512478	18513216	Motif:rnd-1_family-333#Unknown	3	18512650	18512848
TCONS_00022987	3	18512478	18513216	Motif:rnd-1_family-320#Unknown	3	18512961	18513156
TCONS_00022987	3	18512478	18513216	Motif:rnd-1_family-351#Unknown	3	18513041	18513231
TCONS_00022990	3	18578489	18578919	Motif:rnd-4_family-680#DNA/CMC-EnSpm	3	18578056	18579457
TCONS_00028824	3	18579391	18579736	Motif:rnd-4_family-680#DNA/CMC-EnSpm	3	18578056	18579457
TCONS_00028891	3	18976583	18978073	Motif:rnd-1_family-380#Unknown	3	18976531	18976639
TCONS_00028895	3	19002476	19004633	Motif:rnd-1_family-74#Unknown	3	19002868	19002948
TCONS_00028895	3	19002476	19004633	Motif:rnd-1_family-29#DNA/hAT-Ac	3	19002946	19003006
TCONS_00028895	3	19002476	19004633	Motif:rnd-1_family-29#DNA/hAT-Ac	3	19003029	19003329
TCONS_00028895	3	19002476	19004633	Motif:rnd-4_family-322#Unknown	3	19003180	19003367
TCONS_00028895	3	19002476	19004633	Motif:rnd-1_family-29#DNA/hAT-Ac	3	19003348	19003564
TCONS_00028895	3	19002476	19004633	Motif:rnd-4_family-322#Unknown	3	19003403	19003637
TCONS_00028895	3	19002476	19004633	Motif:rnd-1_family-214#Unknown	3	19003632	19003759
TCONS_00028895	3	19002476	19004633	Motif:rnd-3_family-296#Unknown	3	19003794	19003857
TCONS_00023032	3	19024282	19029729	Motif:rnd-1_family-584#Unknown	3	19024560	19024632
TCONS_00023032	3	19024282	19029729	Motif:rnd-1_family-524#Unknown	3	19024649	19024868
TCONS_00023032	3	19024282	19029729	Motif:rnd-5_family-354#LTR/Copia	3	19025266	19027397
TCONS_00023032	3	19024282	19029729	Motif:rnd-1_family-527#LTR/Copia	3	19027401	19027721
TCONS_00023032	3	19024282	19029729	Motif:rnd-1_family-524#Unknown	3	19027722	19027873
TCONS_00023032	3	19024282	19029729	Motif:rnd-5_family-1414#Unknown	3	19029019	19029169
TCONS_00023033	3	19031381	19035618	Motif:rnd-3_family-296#Unknown	3	19031366	19031629
TCONS_00023033	3	19031381	19035618	Motif:rnd-1_family-357#Unknown	3	19031625	19031696
TCONS_00023033	3	19031381	19035618	Motif:rnd-3_family-296#Unknown	3	19032629	19032901
TCONS_00023033	3	19031381	19035618	Motif:rnd-1_family-524#Unknown	3	19033105	19033321
TCONS_00023033	3	19031381	19035618	Motif:rnd-5_family-8379#Unknown	3	19033757	19033840
TCONS_00028907	3	19044192	19047541	Motif:rnd-5_family-2257#DNA/CMC-EnSpm	3	19044922	19045303
TCONS_00028907	3	19044192	19047541	Motif:rnd-5_family-2257#DNA/CMC-EnSpm	3	19045717	19046097
TCONS_00028907	3	19044192	19047541	Motif:rnd-6_family-392#DNA/CMC-EnSpm	3	19046472	19048096
TCONS_00023090	3	19302129	19303009	Motif:rnd-1_family-149#LTR/Copia	3	19300828	19302252
TCONS_00023090	3	19302129	19303009	Motif:rnd-5_family-2367#LTR/Copia	3	19302336	19302597
TCONS_00023090	3	19302129	19303009	Motif:rnd-5_family-2367#LTR/Copia	3	19302845	19303080
TCONS_00028958	3	19464440	19465929	Motif:rnd-1_family-535#Unknown	3	19464427	19464492
TCONS_00029000	3	19685608	19686570	Motif:rnd-6_family-8813#Unknown	3	19686067	19686102
TCONS_00029065	3	20012048	20012506	Motif:rnd-1_family-253#LTR/Gypsy	3	20012434	20012525
TCONS_00029193	3	20738012	20739395	Motif:rnd-5_family-893#LTR/Copia	3	20736565	20738572
TCONS_00029193	3	20738012	20739395	Motif:rnd-6_family-1253#LTR/Copia	3	20738573	20739219
TCONS_00029193	3	20738012	20739395	Motif:rnd-1_family-472#LTR/Copia	3	20739194	20739221
TCONS_00029193	3	20738012	20739395	Motif:rnd-1_family-510#LTR/Copia	3	20739222	20739416
TCONS_00029194	3	20755290	20757313	Motif:rnd-1_family-125#DNA/hAT-Ac	3	20755774	20755901
TCONS_00029194	3	20755290	20757313	Motif:rnd-5_family-1516#Unknown	3	20755902	20755969
TCONS_00029194	3	20755290	20757313	Motif:rnd-1_family-168#DNA/hAT-Ac	3	20755972	20756490
TCONS_00029254	3	21118762	21120885	Motif:rnd-5_family-2615#Unknown	3	21120819	21121140
TCONS_00023453	3	21445492	21446246	Motif:rnd-1_family-286#Unknown	3	21445416	21445577
TCONS_00023528	3	22028259	22028772	Motif:rnd-5_family-4073#DNA/TcMar-Pogo	3	22028656	22028785
TCONS_00029442	3	22062351	22063054	Motif:rnd-5_family-1086#Unknown	3	22062622	22062933
TCONS_00029616	3	22939902	22952051	Motif:rnd-4_family-425#Unknown	3	22940523	22940778
TCONS_00029616	3	22939902	22952051	Motif:rnd-1_family-244#Unknown	3	22940970	22941067
TCONS_00029616	3	22939902	22952051	Motif:rnd-3_family-823#Unknown	3	22942381	22943033
TCONS_00029616	3	22939902	22952051	Motif:rnd-1_family-100#LINE/L1	3	22943582	22943962
TCONS_00029616	3	22939902	22952051	Motif:rnd-4_family-3#Unknown	3	22944291	22944864
TCONS_00029616	3	22939902	22952051	Motif:rnd-5_family-1#Unknown	3	22944389	22944866
TCONS_00029616	3	22939902	22952051	Motif:rnd-1_family-164#Unknown	3	22944870	22944922
TCONS_00029616	3	22939902	22952051	Motif:rnd-6_family-2736#Unknown	3	22945934	22946224
TCONS_00029616	3	22939902	22952051	Motif:rnd-5_family-2377#Unknown	3	22949152	22949293
TCONS_00029616	3	22939902	22952051	Motif:rnd-1_family-29#DNA/hAT-Ac	3	22949645	22949698
TCONS_00029616	3	22939902	22952051	Motif:rnd-5_family-2377#Unknown	3	22949902	22950043
TCONS_00029633	3	23122540	23126403	Motif:rnd-5_family-4472#DNA/CMC-EnSpm	3	23122596	23123696
TCONS_00029633	3	23122540	23126403	Motif:rnd-5_family-2257#DNA/CMC-EnSpm	3	23124023	23125318
TCONS_00029633	3	23122540	23126403	Motif:rnd-5_family-2257#DNA/CMC-EnSpm	3	23125482	23126359
TCONS_00029657	3	23267034	23269691	Motif:rnd-1_family-164#Unknown	3	23268068	23268109
TCONS_00029657	3	23267034	23269691	Motif:rnd-1_family-70#DNA/hAT-Ac	3	23268110	23268545
TCONS_00029657	3	23267034	23269691	Motif:rnd-4_family-13#Unknown	3	23268575	23268625
TCONS_00029657	3	23267034	23269691	Motif:rnd-1_family-110#Unknown	3	23268778	23268934
TCONS_00023779	3	23595232	23596635	Motif:rnd-5_family-1448#Unknown	3	23595228	23595545
TCONS_00023779	3	23595232	23596635	Motif:rnd-6_family-1926#Unknown	3	23596298	23596387
TCONS_00023779	3	23595232	23596635	Motif:rnd-1_family-461#Unknown	3	23596392	23596503
TCONS_00023779	3	23595232	23596635	Motif:rnd-6_family-11939#Unknown	3	23596521	23596678
TCONS_00029738	3	23874370	23875899	Motif:rnd-6_family-937#RC/Helitron	3	23874610	23875296
TCONS_00029812	3	24461219	24461636	Motif:rnd-6_family-1926#Unknown	3	24461220	24461439
TCONS_00029813	3	24479880	24483948	Motif:rnd-1_family-621#Unknown	3	24480312	24480404
TCONS_00029813	3	24479880	24483948	Motif:rnd-6_family-12148#Unknown	3	24480337	24480461
TCONS_00029813	3	24479880	24483948	Motif:rnd-1_family-471#Unknown	3	24480700	24480773
TCONS_00029813	3	24479880	24483948	Motif:rnd-5_family-1337#Satellite	3	24482426	24482482
TCONS_00029813	3	24479880	24483948	Motif:rnd-1_family-478#LTR/Copia	3	24482496	24482555
TCONS_00029813	3	24479880	24483948	Motif:rnd-6_family-733#Unknown	3	24483942	24484179
TCONS_00029831	3	24564241	24570729	Motif:rnd-1_family-141#Unknown	3	24564921	24564948
TCONS_00029831	3	24564241	24570729	Motif:rnd-1_family-352#Unknown	3	24567032	24567095
TCONS_00029831	3	24564241	24570729	Motif:rnd-1_family-28#Unknown	3	24569333	24569577
TCONS_00023917	3	24581869	24582687	Motif:rnd-4_family-425#Unknown	3	24582081	24582214
TCONS_00023917	3	24581869	24582687	Motif:rnd-1_family-35#LTR/Gypsy	3	24582413	24582748
TCONS_00023924	3	24654270	24654947	Motif:rnd-6_family-20694#LTR/Gypsy	3	24654161	24655237
TCONS_00023925	3	24655000	24655863	Motif:rnd-6_family-20694#LTR/Gypsy	3	24654161	24655237
TCONS_00023925	3	24655000	24655863	Motif:rnd-5_family-1882#LTR/Gypsy	3	24655236	24656116
TCONS_00023926	3	24656071	24656657	Motif:rnd-5_family-1882#LTR/Gypsy	3	24655236	24656116
TCONS_00023926	3	24656071	24656657	Motif:rnd-5_family-1882#LTR/Gypsy	3	24656291	24656415
TCONS_00023926	3	24656071	24656657	Motif:rnd-5_family-1882#LTR/Gypsy	3	24656534	24656741
TCONS_00023933	3	24737360	24739566	Motif:rnd-1_family-315#Unknown	3	24737580	24737780
TCONS_00023933	3	24737360	24739566	Motif:rnd-1_family-446#Unknown	3	24737903	24738117
TCONS_00023935	3	24746331	24747966	Motif:rnd-6_family-7844#Unknown	3	24746332	24747079
TCONS_00023935	3	24746331	24747966	Motif:rnd-1_family-461#Unknown	3	24747324	24747437
TCONS_00023935	3	24746331	24747966	Motif:rnd-6_family-11939#Unknown	3	24747480	24747611
TCONS_00023957	3	24879464	24879899	Motif:rnd-1_family-44#LTR/Gypsy	3	24878808	24879975
TCONS_00024064	3	25639715	25644183	Motif:rnd-5_family-857#Unknown	3	25644159	25644342
TCONS_00024119	3	25870495	25871017	Motif:rnd-6_family-5216#DNA/MULE-MuDR	3	25866330	25871018
TCONS_00024160	3	26170279	26171161	Motif:rnd-1_family-183#DNA/PIF-Harbinger	3	26170168	26171119
TCONS_00024160	3	26170279	26171161	Motif:rnd-6_family-1689#Unknown	3	26171128	26171237
TCONS_00030184	3	26781317	26783621	Motif:rnd-5_family-2845#DNA/MuLE-MuDR	3	26783258	26787061
TCONS_00030231	3	27128018	27128328	Motif:rnd-1_family-68#LTR/Gypsy	3	27127530	27129726
TCONS_00024360	3	27352183	27352806	Motif:rnd-1_family-37#LINE/CR1	3	27352146	27352212
TCONS_00024360	3	27352183	27352806	Motif:rnd-1_family-58#DNA/CMC-EnSpm	3	27352519	27352734
TCONS_00024360	3	27352183	27352806	Motif:rnd-1_family-37#LINE/CR1	3	27352666	27352748
TCONS_00024414	3	27693476	27694182	Motif:rnd-4_family-2106#LINE/L1	3	27693438	27693488
TCONS_00024414	3	27693476	27694182	Motif:rnd-5_family-1337#Satellite	3	27693474	27694101
TCONS_00024414	3	27693476	27694182	Motif:rnd-1_family-478#LTR/Copia	3	27694091	27694168
TCONS_00024441	3	27904481	27910709	Motif:rnd-6_family-5848#Unknown	3	27906293	27906447
TCONS_00024441	3	27904481	27910709	Motif:rnd-5_family-2377#Unknown	3	27908252	27909082
TCONS_00030369	3	28134028	28134768	Motif:rnd-5_family-77#Unknown	3	28133983	28134818
TCONS_00030400	3	28406049	28407710	Motif:rnd-6_family-29156#Unknown	3	28405787	28406072
TCONS_00030400	3	28406049	28407710	Motif:rnd-6_family-6510#DNA/MuLE-MuDR	3	28406100	28406310
TCONS_00030400	3	28406049	28407710	Motif:rnd-5_family-929#DNA/MULE-MuDR	3	28406259	28406466
TCONS_00030400	3	28406049	28407710	Motif:rnd-6_family-6510#DNA/MuLE-MuDR	3	28406515	28407437
TCONS_00030400	3	28406049	28407710	Motif:rnd-5_family-4442#DNA/MuLE-MuDR	3	28407616	28408138
TCONS_00024583	3	28728309	28729626	Motif:rnd-5_family-6994#LTR/Gypsy	3	28728533	28728636
TCONS_00024583	3	28728309	28729626	Motif:rnd-1_family-317#DNA/PIF-Harbinger	3	28729429	28729696
TCONS_00024583	3	28728309	28729626	Motif:rnd-1_family-12#DNA/hAT	3	28729524	28730125
TCONS_00024618	3	28943463	28944432	Motif:rnd-6_family-31#LTR/Gypsy	3	28943431	28944039
TCONS_00024618	3	28943463	28944432	Motif:rnd-1_family-68#LTR/Gypsy	3	28944049	28944416
TCONS_00030523	3	29345163	29351043	Motif:rnd-1_family-112#Unknown	3	29347617	29347712
TCONS_00030523	3	29345163	29351043	Motif:rnd-1_family-328#Unknown	3	29349278	29349338
TCONS_00024672	3	29398856	29399080	Motif:rnd-1_family-193#Unknown	3	29398711	29398858
TCONS_00024672	3	29398856	29399080	Motif:rnd-6_family-2731#Unknown	3	29398859	29398899
TCONS_00030551	3	29612142	29614420	Motif:rnd-4_family-284#Unknown	3	29613688	29613725
TCONS_00024719	3	29689831	29691769	Motif:rnd-6_family-285#Unknown	3	29691719	29692507
TCONS_00030578	3	29769008	29770472	Motif:rnd-1_family-46#Unknown	3	29769167	29770937
TCONS_00030578	3	29769008	29770472	Motif:rnd-1_family-41#LINE/L1	3	29770418	29771382
TCONS_00024745	3	29959176	29959666	Motif:rnd-1_family-513#LTR/Copia	3	29958960	29959531
TCONS_00024745	3	29959176	29959666	Motif:rnd-5_family-177#LTR/Copia	3	29959578	29959913
TCONS_00024760	3	30036889	30038292	Motif:rnd-5_family-1066#LINE/L1	3	30037939	30038147
TCONS_00024810	3	30389193	30392036	Motif:rnd-3_family-90#LTR/Gypsy	3	30388922	30389375
TCONS_00024829	3	30558530	30559417	Motif:rnd-5_family-1206#LTR/Copia	3	30558581	30558875
TCONS_00024829	3	30558530	30559417	Motif:rnd-1_family-472#LTR/Copia	3	30558876	30559539
TCONS_00024830	3	30559773	30562577	Motif:rnd-1_family-336#LTR/Copia	3	30559565	30560783
TCONS_00024830	3	30559773	30562577	Motif:rnd-1_family-513#LTR/Copia	3	30560892	30561888
TCONS_00024830	3	30559773	30562577	Motif:rnd-5_family-1206#LTR/Copia	3	30561894	30564932
TCONS_00030747	3	31001105	31002569	Motif:rnd-5_family-642#LTR/Gypsy	3	31000968	31001767
TCONS_00030747	3	31001105	31002569	Motif:rnd-1_family-266#LTR/Gypsy	3	31001778	31001958
TCONS_00030747	3	31001105	31002569	Motif:rnd-6_family-435#LTR/Gypsy	3	31002332	31002592
TCONS_00030753	3	31064055	31064695	Motif:rnd-5_family-2507#LTR/Copia	3	31063708	31064160
TCONS_00030753	3	31064055	31064695	Motif:rnd-5_family-2508#LTR/Copia	3	31064428	31064905
TCONS_00030757	3	31102042	31102628	Motif:rnd-1_family-14#DNA/CMC-EnSpm	3	31101506	31102626
TCONS_00030784	3	31404004	31411049	Motif:rnd-1_family-484#Unknown	3	31406348	31406498
TCONS_00030784	3	31404004	31411049	Motif:rnd-1_family-262#LTR/Gypsy	3	31406481	31406892
TCONS_00030784	3	31404004	31411049	Motif:rnd-4_family-2941#Unknown	3	31407676	31408237
TCONS_00030784	3	31404004	31411049	Motif:rnd-6_family-7844#Unknown	3	31408656	31408858
TCONS_00030784	3	31404004	31411049	Motif:rnd-6_family-1458#LTR/Copia	3	31409007	31409197
TCONS_00030784	3	31404004	31411049	Motif:rnd-6_family-7844#Unknown	3	31409317	31409476
TCONS_00030784	3	31404004	31411049	Motif:rnd-1_family-461#Unknown	3	31409712	31409824
TCONS_00030784	3	31404004	31411049	Motif:rnd-6_family-11939#Unknown	3	31409848	31409995
TCONS_00030784	3	31404004	31411049	Motif:rnd-5_family-1777#Unknown	3	31410181	31410293
TCONS_00030784	3	31404004	31411049	Motif:rnd-1_family-253#LTR/Gypsy	3	31410500	31410664
TCONS_00024904	3	31550677	31551638	Motif:rnd-1_family-10#LTR/Gypsy	3	31549327	31550869
TCONS_00024904	3	31550677	31551638	Motif:rnd-1_family-10#LTR/Gypsy	3	31550908	31550975
TCONS_00024904	3	31550677	31551638	Motif:rnd-1_family-9#LTR/Gypsy	3	31551005	31552159
TCONS_00024907	3	31699294	31700199	Motif:rnd-6_family-435#LTR/Gypsy	3	31699591	31699849
TCONS_00030856	4	150852	151971	Motif:rnd-1_family-30#Unknown	4	150663	150856
TCONS_00030856	4	150852	151971	Motif:rnd-1_family-166#LINE/L1	4	150839	151397
TCONS_00030856	4	150852	151971	Motif:rnd-6_family-149#LINE/L1	4	151458	152488
TCONS_00033633	4	415175	421415	Motif:rnd-1_family-262#LTR/Gypsy	4	415841	415907
TCONS_00033633	4	415175	421415	Motif:rnd-5_family-3427#LTR/Gypsy	4	415971	416842
TCONS_00033633	4	415175	421415	Motif:rnd-5_family-3427#LTR/Gypsy	4	417014	418154
TCONS_00033633	4	415175	421415	Motif:rnd-1_family-252#LTR/Gypsy	4	418165	418812
TCONS_00033633	4	415175	421415	Motif:rnd-5_family-3809#LTR/Gypsy	4	418813	419047
TCONS_00033633	4	415175	421415	Motif:rnd-5_family-3809#LTR/Gypsy	4	419491	419596
TCONS_00033633	4	415175	421415	Motif:rnd-1_family-231#LTR/Gypsy	4	419801	420572
TCONS_00030934	4	639845	640352	Motif:rnd-1_family-495#Unknown	4	639956	640097
TCONS_00030934	4	639845	640352	Motif:rnd-1_family-495#Unknown	4	640147	640355
TCONS_00030995	4	1204634	1205417	Motif:rnd-1_family-46#Unknown	4	1204000	1205670
TCONS_00033788	4	1554410	1555477	Motif:rnd-5_family-1066#LINE/L1	4	1554416	1554592
TCONS_00031172	4	2242131	2242702	Motif:rnd-1_family-7#DNA/PIF-Harbinger	4	2241697	2242173
TCONS_00031172	4	2242131	2242702	Motif:rnd-1_family-71#DNA/hAT	4	2242044	2242194
TCONS_00031172	4	2242131	2242702	Motif:rnd-1_family-100#LINE/L1	4	2242179	2242559
TCONS_00031184	4	2320391	2323540	Motif:rnd-1_family-67#Unknown	4	2322149	2322248
TCONS_00031184	4	2320391	2323540	Motif:rnd-4_family-691#Unknown	4	2322281	2322763
TCONS_00033878	4	2512348	2516075	Motif:rnd-1_family-141#Unknown	4	2514200	2514568
TCONS_00033895	4	2640632	2642094	Motif:rnd-4_family-285#LINE	4	2640630	2640955
TCONS_00033895	4	2640632	2642094	Motif:rnd-1_family-536#Unknown	4	2640981	2641088
TCONS_00033895	4	2640632	2642094	Motif:rnd-6_family-4042#Unknown	4	2641513	2642028
TCONS_00033955	4	3056951	3059142	Motif:rnd-1_family-479#Unknown	4	3056988	3057039
TCONS_00033955	4	3056951	3059142	Motif:rnd-5_family-68#DNA/PIF-Harbinger	4	3057147	3057208
TCONS_00033955	4	3056951	3059142	Motif:rnd-1_family-479#Unknown	4	3057232	3057282
TCONS_00033955	4	3056951	3059142	Motif:rnd-1_family-315#Unknown	4	3057976	3058208
TCONS_00033955	4	3056951	3059142	Motif:rnd-1_family-446#Unknown	4	3058314	3058528
TCONS_00033955	4	3056951	3059142	Motif:rnd-1_family-586#Unknown	4	3058867	3058932
TCONS_00033963	4	3142191	3142923	Motif:rnd-5_family-11957#Unknown	4	3142909	3143621
TCONS_00034056	4	3934045	3937900	Motif:rnd-1_family-86#DNA/TcMar-Stowaway	4	3934558	3934771
TCONS_00034056	4	3934045	3937900	Motif:rnd-5_family-5415#Unknown	4	3937683	3937958
TCONS_00031396	4	4054571	4059691	Motif:rnd-4_family-1676#Unknown	4	4054753	4054888
TCONS_00031396	4	4054571	4059691	Motif:rnd-4_family-462#Unknown	4	4054896	4055087
TCONS_00031396	4	4054571	4059691	Motif:rnd-1_family-183#DNA/PIF-Harbinger	4	4056038	4056182
TCONS_00031396	4	4054571	4059691	Motif:rnd-5_family-9661#Unknown	4	4056184	4056292
TCONS_00031396	4	4054571	4059691	Motif:rnd-5_family-9423#Unknown	4	4056293	4057560
TCONS_00031396	4	4054571	4059691	Motif:rnd-5_family-9661#Unknown	4	4057560	4057619
TCONS_00031396	4	4054571	4059691	Motif:rnd-1_family-496#Unknown	4	4057887	4057932
TCONS_00034101	4	4468991	4470753	Motif:rnd-6_family-6341#LINE/L1	4	4468600	4469156
TCONS_00034101	4	4468991	4470753	Motif:rnd-6_family-149#LINE/L1	4	4469166	4470196
TCONS_00034121	4	4595137	4596253	Motif:rnd-1_family-26#DNA/hAT-Ac	4	4594653	4595176
TCONS_00034122	4	4600921	4602310	Motif:rnd-5_family-3682#LTR/Gypsy	4	4600539	4601429
TCONS_00034122	4	4600921	4602310	Motif:rnd-5_family-926#LTR/Gypsy	4	4601793	4602376
TCONS_00034158	4	4845593	4851176	Motif:rnd-5_family-2071#LINE/L1	4	4846277	4846997
TCONS_00034158	4	4845593	4851176	Motif:rnd-5_family-2071#LINE/L1	4	4847472	4847741
TCONS_00034158	4	4845593	4851176	Motif:rnd-6_family-874#LINE/L1	4	4847741	4848825
TCONS_00034158	4	4845593	4851176	Motif:rnd-6_family-2106#LINE/L1	4	4849112	4849431
TCONS_00034158	4	4845593	4851176	Motif:rnd-5_family-6270#LINE/L1	4	4849610	4849833
TCONS_00034158	4	4845593	4851176	Motif:rnd-6_family-1746#LINE/L1	4	4849718	4850569
TCONS_00034158	4	4845593	4851176	Motif:rnd-5_family-288#LINE/L1	4	4850729	4851256
TCONS_00031484	4	4854323	4855116	Motif:rnd-1_family-472#LTR/Copia	4	4854255	4854919
TCONS_00031484	4	4854323	4855116	Motif:rnd-1_family-336#LTR/Copia	4	4854945	4855837
TCONS_00034165	4	4888275	4888950	Motif:rnd-1_family-558#LTR/Copia	4	4888203	4888396
TCONS_00034165	4	4888275	4888950	Motif:rnd-1_family-312#LTR/Copia	4	4888463	4888510
TCONS_00034165	4	4888275	4888950	Motif:rnd-1_family-508#LTR/Copia	4	4888511	4888608
TCONS_00034165	4	4888275	4888950	Motif:rnd-5_family-427#LTR/Copia	4	4888622	4888972
TCONS_00034166	4	4889109	4892382	Motif:rnd-5_family-427#LTR/Copia	4	4889111	4889277
TCONS_00034166	4	4889109	4892382	Motif:rnd-1_family-101#LTR/Copia	4	4889282	4889896
TCONS_00034166	4	4889109	4892382	Motif:rnd-4_family-298#LTR/Copia	4	4889897	4890754
TCONS_00034166	4	4889109	4892382	Motif:rnd-6_family-20489#LTR/Copia	4	4891881	4892377
TCONS_00034173	4	5007381	5009122	Motif:rnd-1_family-183#DNA/PIF-Harbinger	4	5007500	5008671
TCONS_00034173	4	5007381	5009122	Motif:rnd-1_family-402#Unknown	4	5008698	5008896
TCONS_00031500	4	5024673	5027494	Motif:rnd-4_family-1676#Unknown	4	5024508	5024700
TCONS_00031500	4	5024673	5027494	Motif:rnd-1_family-316#Unknown	4	5025867	5026013
TCONS_00031500	4	5024673	5027494	Motif:rnd-1_family-380#Unknown	4	5026294	5026381
TCONS_00034200	4	5374067	5383929	Motif:rnd-6_family-8813#Unknown	4	5374776	5374988
TCONS_00034200	4	5374067	5383929	Motif:rnd-3_family-12#Unknown	4	5374937	5375262
TCONS_00034200	4	5374067	5383929	Motif:rnd-3_family-823#Unknown	4	5375866	5376126
TCONS_00034200	4	5374067	5383929	Motif:rnd-1_family-167#Unknown	4	5376190	5376284
TCONS_00034200	4	5374067	5383929	Motif:rnd-1_family-125#DNA/hAT-Ac	4	5376285	5376367
TCONS_00034200	4	5374067	5383929	Motif:rnd-3_family-132#Unknown	4	5376408	5376790
TCONS_00034200	4	5374067	5383929	Motif:rnd-1_family-167#Unknown	4	5377434	5377497
TCONS_00034200	4	5374067	5383929	Motif:rnd-4_family-2941#Unknown	4	5377923	5378006
TCONS_00034200	4	5374067	5383929	Motif:rnd-1_family-164#Unknown	4	5378030	5378081
TCONS_00034200	4	5374067	5383929	Motif:rnd-4_family-3#Unknown	4	5378106	5378210
TCONS_00034200	4	5374067	5383929	Motif:rnd-4_family-2941#Unknown	4	5379319	5379404
TCONS_00034200	4	5374067	5383929	Motif:rnd-4_family-2941#Unknown	4	5379434	5379552
TCONS_00034200	4	5374067	5383929	Motif:rnd-4_family-2941#Unknown	4	5380617	5380671
TCONS_00031630	4	5813652	5817211	Motif:rnd-1_family-77#Unknown	4	5813478	5813702
TCONS_00031652	4	6092461	6093685	Motif:rnd-5_family-3615#LTR/Gypsy	4	6092771	6093731
TCONS_00031724	4	6788349	6789278	Motif:rnd-1_family-19#DNA/CMC-EnSpm	4	6788620	6792244
TCONS_00031725	4	6789914	6790931	Motif:rnd-1_family-19#DNA/CMC-EnSpm	4	6788620	6792244
TCONS_00034357	4	7040427	7041325	Motif:rnd-6_family-2731#Unknown	4	7040428	7040468
TCONS_00034357	4	7040427	7041325	Motif:rnd-1_family-9#LTR/Gypsy	4	7040661	7040758
TCONS_00034357	4	7040427	7041325	Motif:rnd-6_family-2731#Unknown	4	7040953	7040993
TCONS_00034357	4	7040427	7041325	Motif:rnd-1_family-210#LTR/Gypsy	4	7041119	7042051
TCONS_00034393	4	7560086	7562034	Motif:rnd-1_family-416#Unknown	4	7560002	7560092
TCONS_00034393	4	7560086	7562034	Motif:rnd-6_family-8008#DNA/hAT-Ac	4	7561102	7562062
TCONS_00031813	4	7618248	7619002	Motif:rnd-5_family-1976#DNA/hAT-Ac	4	7618411	7618529
TCONS_00031813	4	7618248	7619002	Motif:rnd-1_family-137#Unknown	4	7618941	7619004
TCONS_00031830	4	7737719	7739346	Motif:rnd-1_family-380#Unknown	4	7737921	7738026
TCONS_00031864	4	7999728	8002166	Motif:rnd-6_family-3083#LTR/Gypsy	4	7999798	8000031
TCONS_00031864	4	7999728	8002166	Motif:rnd-6_family-3083#LTR/Gypsy	4	8000288	8000346
TCONS_00031864	4	7999728	8002166	Motif:rnd-6_family-3083#LTR/Gypsy	4	8000399	8000731
TCONS_00031864	4	7999728	8002166	Motif:rnd-6_family-3083#LTR/Gypsy	4	8000851	8001310
TCONS_00031864	4	7999728	8002166	Motif:rnd-6_family-3083#LTR/Gypsy	4	8001393	8001476
TCONS_00031864	4	7999728	8002166	Motif:rnd-6_family-3083#LTR/Gypsy	4	8001740	8002456
TCONS_00031865	4	8002490	8002884	Motif:rnd-6_family-3083#LTR/Gypsy	4	8002530	8002644
TCONS_00031865	4	8002490	8002884	Motif:rnd-6_family-3083#LTR/Gypsy	4	8002745	8004121
TCONS_00031866	4	8002988	8004513	Motif:rnd-6_family-3083#LTR/Gypsy	4	8002745	8004121
TCONS_00031866	4	8002988	8004513	Motif:rnd-6_family-3083#LTR/Gypsy	4	8004139	8005531
TCONS_00031887	4	8162031	8162726	Motif:rnd-1_family-31#DNA/CMC-EnSpm	4	8160959	8162779
TCONS_00031908	4	8332151	8332444	Motif:rnd-1_family-20#DNA/CMC-EnSpm	4	8332086	8333241
TCONS_00031960	4	8723116	8724035	Motif:rnd-4_family-38#LINE/L1	4	8722781	8723195
TCONS_00031960	4	8723116	8724035	Motif:rnd-4_family-38#LINE/L1	4	8723324	8724147
TCONS_00031961	4	8724107	8725042	Motif:rnd-4_family-38#LINE/L1	4	8723324	8724147
TCONS_00031961	4	8724107	8725042	Motif:rnd-1_family-46#Unknown	4	8724201	8725563
TCONS_00034538	4	8739485	8749079	Motif:rnd-4_family-593#RC/Helitron	4	8739464	8739959
TCONS_00034538	4	8739485	8749079	Motif:rnd-4_family-593#RC/Helitron	4	8740046	8741550
TCONS_00034538	4	8739485	8749079	Motif:rnd-6_family-2721#Unknown	4	8741658	8741712
TCONS_00034538	4	8739485	8749079	Motif:rnd-5_family-102#Unknown	4	8741692	8741958
TCONS_00034538	4	8739485	8749079	Motif:rnd-5_family-102#Unknown	4	8742108	8742852
TCONS_00034538	4	8739485	8749079	Motif:rnd-6_family-8813#Unknown	4	8743311	8743457
TCONS_00034538	4	8739485	8749079	Motif:rnd-3_family-12#Unknown	4	8743528	8743762
TCONS_00034538	4	8739485	8749079	Motif:rnd-6_family-29150#Unknown	4	8744220	8744518
TCONS_00034538	4	8739485	8749079	Motif:rnd-6_family-3821#RC/Helitron	4	8744907	8746019
TCONS_00034538	4	8739485	8749079	Motif:rnd-6_family-1858#LINE/L1	4	8748035	8748338
TCONS_00034538	4	8739485	8749079	Motif:rnd-6_family-1858#LINE/L1	4	8748596	8748730
TCONS_00034556	4	8870471	8873412	Motif:rnd-4_family-1295#LINE/L1	4	8871750	8871919
TCONS_00034556	4	8870471	8873412	Motif:rnd-5_family-4077#Unknown	4	8872337	8872479
TCONS_00034556	4	8870471	8873412	Motif:rnd-4_family-425#Unknown	4	8873057	8873197
TCONS_00034568	4	9035331	9036930	Motif:rnd-6_family-14078#Unknown	4	9035721	9035917
TCONS_00034568	4	9035331	9036930	Motif:rnd-1_family-7#DNA/PIF-Harbinger	4	9035926	9036497
TCONS_00034568	4	9035331	9036930	Motif:rnd-1_family-71#DNA/hAT	4	9036402	9036509
TCONS_00034595	4	9299207	9300478	Motif:rnd-5_family-3538#Unknown	4	9299309	9299449
TCONS_00034595	4	9299207	9300478	Motif:rnd-1_family-183#DNA/PIF-Harbinger	4	9299450	9300584
TCONS_00032068	4	9617826	9618213	Motif:rnd-5_family-4779#Simple_repeat	4	9617680	9617830
TCONS_00032068	4	9617826	9618213	Motif:rnd-1_family-566#Unknown	4	9617823	9617908
TCONS_00032068	4	9617826	9618213	Motif:rnd-5_family-3683#LTR/Gypsy	4	9617904	9618204
TCONS_00032073	4	9648465	9649923	Motif:rnd-1_family-32#DNA/hAT-Ac	4	9648309	9648505
TCONS_00032073	4	9648465	9649923	Motif:rnd-4_family-476#DNA/hAT-Ac	4	9648998	9649932
TCONS_00032097	4	9814272	9815355	Motif:rnd-5_family-3683#LTR/Gypsy	4	9814269	9814756
TCONS_00032097	4	9814272	9815355	Motif:rnd-1_family-68#LTR/Gypsy	4	9814757	9815211
TCONS_00032115	4	9976349	9976887	Motif:rnd-6_family-5220#LTR/Caulimovirus	4	9975960	9979214
TCONS_00032130	4	10060063	10061049	Motif:rnd-5_family-1362#Unknown	4	10060150	10060296
TCONS_00034740	4	10333064	10334889	Motif:rnd-1_family-46#Unknown	4	10333134	10334123
TCONS_00034740	4	10333064	10334889	Motif:rnd-1_family-239#LINE/L1	4	10334124	10334462
TCONS_00034740	4	10333064	10334889	Motif:rnd-1_family-46#Unknown	4	10334463	10334509
TCONS_00032156	4	10371727	10372963	Motif:rnd-6_family-2106#LINE/L1	4	10371734	10372731
TCONS_00034856	4	11374509	11382130	Motif:rnd-1_family-137#Unknown	4	11374466	11374538
TCONS_00034856	4	11374509	11382130	Motif:rnd-6_family-4713#Unknown	4	11376103	11376250
TCONS_00034856	4	11374509	11382130	Motif:rnd-6_family-4713#Unknown	4	11376437	11376691
TCONS_00034856	4	11374509	11382130	Motif:rnd-1_family-562#Unknown	4	11376716	11376790
TCONS_00034856	4	11374509	11382130	Motif:rnd-3_family-12#Unknown	4	11377280	11377377
TCONS_00034856	4	11374509	11382130	Motif:rnd-1_family-367#Unknown	4	11377686	11377747
TCONS_00034856	4	11374509	11382130	Motif:rnd-3_family-39#DNA/TcMar-Stowaway	4	11377872	11378142
TCONS_00034856	4	11374509	11382130	Motif:rnd-5_family-3141#DNA/hAT-Ac	4	11378337	11378494
TCONS_00034856	4	11374509	11382130	Motif:rnd-6_family-5864#Unknown	4	11378513	11378597
TCONS_00034856	4	11374509	11382130	Motif:rnd-5_family-936#Unknown	4	11378810	11378960
TCONS_00034856	4	11374509	11382130	Motif:rnd-5_family-4916#DNA	4	11379047	11379325
TCONS_00032349	4	12043354	12044262	Motif:rnd-1_family-380#Unknown	4	12043544	12043609
TCONS_00032349	4	12043354	12044262	Motif:rnd-4_family-425#Unknown	4	12043902	12043996
TCONS_00032404	4	12341369	12342508	Motif:rnd-6_family-1313#DNA/hAT-Ac	4	12341478	12343712
TCONS_00032405	4	12342564	12343369	Motif:rnd-6_family-1313#DNA/hAT-Ac	4	12341478	12343712
TCONS_00035016	4	12440084	12441137	Motif:rnd-4_family-2367#LINE/L1	4	12440241	12441205
TCONS_00035054	4	12613231	12621809	Motif:rnd-4_family-1205#DNA/hAT-Tag1	4	12619957	12620169
TCONS_00035054	4	12613231	12621809	Motif:rnd-5_family-5415#Unknown	4	12621114	12621273
TCONS_00035074	4	12798624	12799639	Motif:rnd-5_family-68#DNA/PIF-Harbinger	4	12799074	12799179
TCONS_00035074	4	12798624	12799639	Motif:rnd-1_family-479#Unknown	4	12799185	12799236
TCONS_00035084	4	12887493	12896842	Motif:rnd-1_family-223#Unknown	4	12893584	12893913
TCONS_00035084	4	12887493	12896842	Motif:rnd-3_family-48#Unknown	4	12895954	12895990
TCONS_00035084	4	12887493	12896842	Motif:rnd-3_family-48#Unknown	4	12896017	12896059
TCONS_00035123	4	13271757	13273271	Motif:rnd-6_family-2048#Unknown	4	13271828	13271974
TCONS_00035237	4	13922982	13927322	Motif:rnd-5_family-1623#Unknown	4	13924236	13925105
TCONS_00035237	4	13922982	13927322	Motif:rnd-1_family-89#DNA	4	13925106	13925224
TCONS_00035237	4	13922982	13927322	Motif:rnd-5_family-1623#Unknown	4	13925211	13925315
TCONS_00032636	4	14094341	14095394	Motif:rnd-6_family-2548#Unknown	4	14094798	14095043
TCONS_00032636	4	14094341	14095394	Motif:rnd-5_family-1362#Unknown	4	14095176	14095387
TCONS_00035303	4	14299987	14301205	Motif:rnd-1_family-351#Unknown	4	14299854	14300037
TCONS_00035303	4	14299987	14301205	Motif:rnd-1_family-231#LTR/Gypsy	4	14300038	14300117
TCONS_00035303	4	14299987	14301205	Motif:rnd-1_family-343#LTR/Gypsy	4	14300221	14300542
TCONS_00035348	4	14609941	14612450	Motif:rnd-2_family-180#DNA/TcMar-Stowaway	4	14610116	14610375
TCONS_00035348	4	14609941	14612450	Motif:rnd-3_family-39#DNA/TcMar-Stowaway	4	14610378	14610612
TCONS_00035348	4	14609941	14612450	Motif:rnd-5_family-944#Unknown	4	14610772	14610915
TCONS_00035348	4	14609941	14612450	Motif:rnd-1_family-113#DNA	4	14611572	14611707
TCONS_00035393	4	14936236	14937291	Motif:rnd-1_family-35#LTR/Gypsy	4	14936012	14936239
TCONS_00032804	4	15112409	15113945	Motif:rnd-6_family-1544#LINE/L1	4	15112310	15112635
TCONS_00032804	4	15112409	15113945	Motif:rnd-1_family-216#LINE/L1	4	15113199	15113668
TCONS_00032804	4	15112409	15113945	Motif:rnd-6_family-2106#LINE/L1	4	15113686	15114707
TCONS_00032940	4	15935959	15937360	Motif:rnd-6_family-6341#LINE/L1	4	15935715	15936215
TCONS_00032940	4	15935959	15937360	Motif:rnd-1_family-216#LINE/L1	4	15936256	15936725
TCONS_00032940	4	15935959	15937360	Motif:rnd-4_family-183#LINE/L1	4	15936934	15937464
TCONS_00032954	4	16017788	16020725	Motif:rnd-1_family-239#LINE/L1	4	16017893	16018225
TCONS_00032954	4	16017788	16020725	Motif:rnd-5_family-813#LINE/L1	4	16018230	16018719
TCONS_00032954	4	16017788	16020725	Motif:rnd-1_family-291#LINE/L1	4	16018748	16018801
TCONS_00032954	4	16017788	16020725	Motif:rnd-5_family-9441#LINE/L1	4	16019388	16019515
TCONS_00032954	4	16017788	16020725	Motif:rnd-5_family-9441#LINE/L1	4	16019773	16020096
TCONS_00032954	4	16017788	16020725	Motif:rnd-5_family-395#LINE/L1	4	16020493	16020552
TCONS_00032955	4	16020929	16021950	Motif:rnd-5_family-395#LINE/L1	4	16021509	16022102
TCONS_00035634	4	16158188	16163397	Motif:rnd-6_family-8813#Unknown	4	16162463	16162474
TCONS_00035634	4	16158188	16163397	Motif:rnd-6_family-8813#Unknown	4	16162518	16162692
TCONS_00035734	4	16736297	16740544	Motif:rnd-5_family-6994#LTR/Gypsy	4	16736794	16736974
TCONS_00035734	4	16736297	16740544	Motif:rnd-4_family-731#Unknown	4	16737010	16737161
TCONS_00035734	4	16736297	16740544	Motif:rnd-4_family-731#Unknown	4	16737392	16737537
TCONS_00035734	4	16736297	16740544	Motif:rnd-5_family-6994#LTR/Gypsy	4	16737598	16738283
TCONS_00033080	4	16780123	16780734	Motif:rnd-5_family-1362#Unknown	4	16780013	16780265
TCONS_00035745	4	16806570	16808305	Motif:rnd-3_family-606#LTR/Gypsy	4	16806557	16807459
TCONS_00035745	4	16806570	16808305	Motif:rnd-3_family-606#LTR/Gypsy	4	16807600	16807692
TCONS_00035745	4	16806570	16808305	Motif:rnd-5_family-1091#LTR/Gypsy	4	16807693	16808075
TCONS_00035811	4	17178548	17179790	Motif:rnd-5_family-9441#LINE/L1	4	17178503	17178824
TCONS_00035811	4	17178548	17179790	Motif:rnd-1_family-46#Unknown	4	17179296	17180099
TCONS_00035812	4	17179921	17180993	Motif:rnd-1_family-46#Unknown	4	17179296	17180099
TCONS_00035812	4	17179921	17180993	Motif:rnd-5_family-813#LINE/L1	4	17179820	17180308
TCONS_00035812	4	17179921	17180993	Motif:rnd-1_family-239#LINE/L1	4	17180316	17180651
TCONS_00035812	4	17179921	17180993	Motif:rnd-4_family-38#LINE/L1	4	17180741	17181008
TCONS_00033429	4	18618622	18619543	Motif:rnd-4_family-285#LINE	4	18618555	18618677
TCONS_00033429	4	18618622	18619543	Motif:rnd-6_family-11939#Unknown	4	18618578	18618733
TCONS_00033429	4	18618622	18619543	Motif:rnd-1_family-461#Unknown	4	18618754	18618862
TCONS_00033470	4	18792315	18793109	Motif:rnd-1_family-276#Unknown	4	18792314	18792392
TCONS_00033568	4	19262596	19263930	Motif:rnd-1_family-183#DNA/PIF-Harbinger	4	19262635	19263787
TCONS_00040388	5	881957	883775	Motif:rnd-5_family-234#DNA/TcMar-Stowaway	5	882591	882808
TCONS_00040425	5	1110197	1111563	Motif:rnd-6_family-1411#Unknown	5	1111558	1111784
TCONS_00036621	5	1957736	1958794	Motif:rnd-5_family-8277#LTR/Copia	5	1958357	1958479
TCONS_00036621	5	1957736	1958794	Motif:rnd-5_family-4775#LTR/Copia	5	1958540	1958970
TCONS_00040817	5	2973083	2973519	Motif:rnd-4_family-38#LINE/L1	5	2973178	2973588
TCONS_00040960	5	3884928	3886229	Motif:rnd-5_family-9661#Unknown	5	3884726	3885010
TCONS_00040960	5	3884928	3886229	Motif:rnd-4_family-462#Unknown	5	3886111	3886332
TCONS_00041027	5	4432900	4433735	Motif:rnd-6_family-6662#LTR/Copia	5	4432427	4433036
TCONS_00041027	5	4432900	4433735	Motif:rnd-6_family-4450#LTR/Copia	5	4433059	4433455
TCONS_00041027	5	4432900	4433735	Motif:rnd-6_family-6662#LTR/Copia	5	4433582	4437529
TCONS_00037118	5	4433882	4437076	Motif:rnd-6_family-6662#LTR/Copia	5	4433582	4437529
TCONS_00037148	5	4567453	4568075	Motif:rnd-5_family-1086#Unknown	5	4567628	4568111
TCONS_00041243	5	5933717	5936346	Motif:rnd-5_family-3563#LINE/L1	5	5933122	5934464
TCONS_00041243	5	5933717	5936346	Motif:rnd-6_family-2106#LINE/L1	5	5934512	5935493
TCONS_00041243	5	5933717	5936346	Motif:rnd-1_family-216#LINE/L1	5	5935527	5936046
TCONS_00041243	5	5933717	5936346	Motif:rnd-5_family-3501#LINE/L1	5	5936054	5936818
TCONS_00037440	5	6277550	6279122	Motif:rnd-1_family-163#Unknown	5	6279032	6279089
TCONS_00037441	5	6280895	6281705	Motif:rnd-1_family-77#Unknown	5	6280768	6280955
TCONS_00037468	5	6459548	6460474	Motif:rnd-1_family-46#Unknown	5	6459511	6461123
TCONS_00037469	5	6461197	6462244	Motif:rnd-5_family-390#Unknown	5	6461571	6461666
TCONS_00037469	5	6461197	6462244	Motif:rnd-1_family-46#Unknown	5	6461636	6461748
TCONS_00037469	5	6461197	6462244	Motif:rnd-1_family-249#LINE/L1	5	6461749	6462431
TCONS_00037522	5	6778602	6782204	Motif:rnd-5_family-103#LTR/Gypsy	5	6779725	6780040
TCONS_00037522	5	6778602	6782204	Motif:rnd-3_family-606#LTR/Gypsy	5	6780041	6782289
TCONS_00037526	5	6834664	6835379	Motif:rnd-1_family-336#LTR/Copia	5	6834927	6835107
TCONS_00037526	5	6834664	6835379	Motif:rnd-1_family-336#LTR/Copia	5	6835196	6835519
TCONS_00037534	5	6859488	6859850	Motif:rnd-1_family-197#LTR/Copia	5	6859599	6860555
TCONS_00041402	5	6892560	6893889	Motif:rnd-3_family-606#LTR/Gypsy	5	6892912	6893643
TCONS_00041467	5	7502753	7502959	Motif:rnd-1_family-550#SINE?	5	7502849	7502917
TCONS_00037639	5	7548365	7549236	Motif:rnd-1_family-100#LINE/L1	5	7548316	7548700
TCONS_00037639	5	7548365	7549236	Motif:rnd-1_family-41#LINE/L1	5	7548901	7549241
TCONS_00037650	5	7626155	7626552	Motif:rnd-5_family-831#LTR/Copia	5	7626441	7627015
TCONS_00037651	5	7630296	7632473	Motif:rnd-5_family-2929#LTR/Copia	5	7630461	7630756
TCONS_00037651	5	7630296	7632473	Motif:rnd-5_family-220#LTR/Copia	5	7630757	7632636
TCONS_00037666	5	7812789	7813378	Motif:rnd-5_family-77#Unknown	5	7812647	7813461
TCONS_00041612	5	8541516	8544753	Motif:rnd-6_family-394#Unknown	5	8541601	8541751
TCONS_00041612	5	8541516	8544753	Motif:rnd-5_family-6118#Unknown	5	8541752	8541806
TCONS_00041612	5	8541516	8544753	Motif:rnd-1_family-64#DNA/hAT-Tag1	5	8541769	8541808
TCONS_00037802	5	8697167	8698462	Motif:rnd-1_family-25#DNA/CMC-EnSpm	5	8697167	8698021
TCONS_00037802	5	8697167	8698462	Motif:rnd-1_family-111#DNA/CMC-EnSpm	5	8698022	8698441
TCONS_00037802	5	8697167	8698462	Motif:rnd-1_family-25#DNA/CMC-EnSpm	5	8698442	8699669
TCONS_00037850	5	9256118	9256411	Motif:rnd-1_family-9#LTR/Gypsy	5	9256080	9256175
TCONS_00037850	5	9256118	9256411	Motif:rnd-6_family-2731#Unknown	5	9256371	9256411
TCONS_00041695	5	9433284	9434907	Motif:rnd-1_family-46#Unknown	5	9432304	9434091
TCONS_00041695	5	9433284	9434907	Motif:rnd-1_family-41#LINE/L1	5	9434049	9434532
TCONS_00041695	5	9433284	9434907	Motif:rnd-1_family-100#LINE/L1	5	9434745	9434943
TCONS_00041709	5	9639621	9649095	Motif:rnd-6_family-9693#LTR/Copia	5	9640792	9641374
TCONS_00041709	5	9639621	9649095	Motif:rnd-6_family-1253#LTR/Copia	5	9642622	9642740
TCONS_00041709	5	9639621	9649095	Motif:rnd-6_family-9693#LTR/Copia	5	9642948	9643160
TCONS_00041709	5	9639621	9649095	Motif:rnd-6_family-9693#LTR/Copia	5	9643174	9644409
TCONS_00041716	5	9705772	9707327	Motif:rnd-5_family-2507#LTR/Copia	5	9704801	9705865
TCONS_00041716	5	9705772	9707327	Motif:rnd-5_family-2508#LTR/Copia	5	9706133	9706789
TCONS_00041716	5	9705772	9707327	Motif:rnd-5_family-1337#Satellite	5	9707212	9707271
TCONS_00037887	5	9709325	9709654	Motif:rnd-5_family-3683#LTR/Gypsy	5	9708638	9709706
TCONS_00037890	5	9743992	9744564	Motif:rnd-1_family-143#Simple_repeat	5	9744142	9744387
TCONS_00037890	5	9743992	9744564	Motif:rnd-6_family-431#Unknown	5	9744450	9744491
TCONS_00041723	5	9768234	9768858	Motif:rnd-1_family-41#LINE/L1	5	9768215	9769178
TCONS_00037891	5	9786366	9787387	Motif:rnd-5_family-1206#LTR/Copia	5	9787151	9787528
TCONS_00037892	5	9789090	9789785	Motif:rnd-5_family-177#LTR/Copia	5	9788611	9789955
TCONS_00037897	5	9811853	9812132	Motif:rnd-5_family-1337#Satellite	5	9811684	9812133
TCONS_00037898	5	9837859	9838541	Motif:rnd-1_family-266#LTR/Gypsy	5	9837982	9838053
TCONS_00037898	5	9837859	9838541	Motif:rnd-1_family-556#LTR/Gypsy	5	9838054	9838352
TCONS_00037898	5	9837859	9838541	Motif:rnd-1_family-556#LTR/Gypsy	5	9838379	9838552
TCONS_00041744	5	9985152	9985435	Motif:rnd-1_family-231#LTR/Gypsy	5	9984946	9985656
TCONS_00037917	5	10030878	10031486	Motif:rnd-1_family-275#LTR/Gypsy	5	10030798	10031526
TCONS_00037918	5	10038783	10039396	Motif:rnd-1_family-50#LTR/Gypsy	5	10038598	10040362
TCONS_00041749	5	10092670	10093122	Motif:rnd-1_family-143#Simple_repeat	5	10090784	10092896
TCONS_00041749	5	10092670	10093122	Motif:rnd-4_family-193#LTR/Gypsy	5	10093113	10094202
TCONS_00041753	5	10224097	10224994	Motif:rnd-5_family-10684#DNA/MuLE-MuDR	5	10223964	10224101
TCONS_00041753	5	10224097	10224994	Motif:rnd-6_family-8346#Unknown	5	10224345	10225381
TCONS_00041757	5	10285256	10287018	Motif:rnd-5_family-177#LTR/Copia	5	10285106	10285657
TCONS_00041757	5	10285256	10287018	Motif:rnd-1_family-336#LTR/Copia	5	10285636	10287133
TCONS_00041794	5	10646634	10654055	Motif:rnd-6_family-1146#DNA/TcMar-Stowaway	5	10650050	10650128
TCONS_00041794	5	10646634	10654055	Motif:rnd-1_family-276#Unknown	5	10650157	10650234
TCONS_00041794	5	10646634	10654055	Motif:rnd-1_family-269#DNA/hAT-Tag1	5	10652874	10653139
TCONS_00041794	5	10646634	10654055	Motif:rnd-1_family-352#Unknown	5	10653805	10653867
TCONS_00041794	5	10646634	10654055	Motif:rnd-6_family-1411#Unknown	5	10653867	10653988
TCONS_00037965	5	10731000	10731671	Motif:rnd-5_family-77#Unknown	5	10731034	10731230
TCONS_00037965	5	10731000	10731671	Motif:rnd-6_family-8228#Unknown	5	10731291	10731742
TCONS_00037975	5	10830119	10832464	Motif:rnd-3_family-577#DNA/TcMar-Stowaway	5	10829888	10830135
TCONS_00038001	5	11073260	11073746	Motif:rnd-1_family-35#LTR/Gypsy	5	11069636	11073702
TCONS_00038032	5	11292240	11292660	Motif:rnd-5_family-177#LTR/Copia	5	11291578	11292667
TCONS_00038055	5	11626720	11630916	Motif:rnd-1_family-31#DNA/CMC-EnSpm	5	11626702	11626888
TCONS_00038055	5	11626720	11630916	Motif:rnd-5_family-1337#Satellite	5	11627600	11627648
TCONS_00038055	5	11626720	11630916	Motif:rnd-6_family-733#Unknown	5	11629346	11629608
TCONS_00038055	5	11626720	11630916	Motif:rnd-6_family-6627#Unknown	5	11630529	11630632
TCONS_00038056	5	11636295	11636679	Motif:rnd-1_family-52#LTR/Gypsy	5	11636256	11638180
TCONS_00038073	5	11791677	11796480	Motif:rnd-6_family-11939#Unknown	5	11796106	11796196
TCONS_00041901	5	11862747	11865007	Motif:rnd-1_family-141#Unknown	5	11864928	11865062
TCONS_00041901	5	11862747	11865007	Motif:rnd-3_family-12#Unknown	5	11864929	11865230
TCONS_00041918	5	11998357	11998999	Motif:rnd-1_family-112#Unknown	5	11998752	11998846
TCONS_00038092	5	12035724	12037112	Motif:rnd-4_family-425#Unknown	5	12035885	12035986
TCONS_00038092	5	12035724	12037112	Motif:rnd-1_family-380#Unknown	5	12036053	12036132
TCONS_00041937	5	12188675	12190220	Motif:rnd-1_family-33#DNA/MuLE-MuDR	5	12190100	12191058
TCONS_00041948	5	12286671	12287638	Motif:rnd-6_family-2513#RC/Helitron	5	12286597	12288751
TCONS_00041949	5	12288313	12289526	Motif:rnd-6_family-2513#RC/Helitron	5	12286597	12288751
TCONS_00041949	5	12288313	12289526	Motif:rnd-5_family-469#RC/Helitron	5	12288819	12289452
TCONS_00041953	5	12352087	12353388	Motif:rnd-1_family-21#DNA/hAT-Ac	5	12351593	12352114
TCONS_00041960	5	12519568	12520610	Motif:rnd-6_family-7887#Unknown	5	12520183	12520552
TCONS_00041960	5	12519568	12520610	Motif:rnd-6_family-634#DNA/MuLE-MuDR	5	12520224	12520785
TCONS_00041963	5	12568000	12568846	Motif:rnd-5_family-4077#Unknown	5	12568029	12568439
TCONS_00038152	5	12633430	12634028	Motif:rnd-5_family-469#RC/Helitron	5	12633362	12633992
TCONS_00038153	5	12635688	12636431	Motif:rnd-6_family-2513#RC/Helitron	5	12634588	12636067
TCONS_00038153	5	12635688	12636431	Motif:rnd-6_family-2513#RC/Helitron	5	12636238	12636670
TCONS_00038163	5	12826197	12826571	Motif:rnd-1_family-79#DNA/MuLE-MuDR	5	12826163	12826377
TCONS_00038163	5	12826197	12826571	Motif:rnd-1_family-33#DNA/MuLE-MuDR	5	12826204	12826403
TCONS_00038212	5	13374176	13374507	Motif:rnd-1_family-51#DNA/CMC-EnSpm	5	13374169	13374515
TCONS_00038213	5	13375190	13375704	Motif:rnd-1_family-14#DNA/CMC-EnSpm	5	13374985	13375365
TCONS_00038213	5	13375190	13375704	Motif:rnd-1_family-14#DNA/CMC-EnSpm	5	13375445	13378633
TCONS_00038215	5	13426014	13426702	Motif:rnd-1_family-10#LTR/Gypsy	5	13423682	13427291
TCONS_00042023	5	13480356	13481290	Motif:rnd-1_family-423#LTR/Gypsy	5	13480110	13481414
TCONS_00042025	5	13512748	13513852	Motif:rnd-4_family-680#DNA/CMC-EnSpm	5	13512550	13513931
TCONS_00042026	5	13522387	13522868	Motif:rnd-5_family-2160#DNA/MuLE-MuDR	5	13521595	13523041
TCONS_00042027	5	13525146	13525921	Motif:rnd-6_family-5216#DNA/MULE-MuDR	5	13525150	13526320
TCONS_00038221	5	13533837	13535073	Motif:rnd-6_family-5216#DNA/MULE-MuDR	5	13533284	13534106
TCONS_00038221	5	13533837	13535073	Motif:rnd-5_family-4982#DNA/MuLE-MuDR	5	13534389	13534601
TCONS_00038221	5	13533837	13535073	Motif:rnd-1_family-33#DNA/MuLE-MuDR	5	13534912	13535080
TCONS_00038225	5	13595757	13597431	Motif:rnd-5_family-2845#DNA/MuLE-MuDR	5	13593827	13595788
TCONS_00038225	5	13595757	13597431	Motif:rnd-5_family-2845#DNA/MuLE-MuDR	5	13596497	13597040
TCONS_00042043	5	13840201	13842039	Motif:rnd-5_family-2284#LINE/L1	5	13840340	13840771
TCONS_00042044	5	13842158	13843238	Motif:rnd-6_family-9484#LINE/L1	5	13842215	13842882
TCONS_00042049	5	13887519	13889510	Motif:rnd-1_family-330#RC/Helitron	5	13887801	13887904
TCONS_00042049	5	13887519	13889510	Motif:rnd-1_family-306#Unknown	5	13887905	13887936
TCONS_00042049	5	13887519	13889510	Motif:rnd-5_family-2563#Unknown	5	13887912	13888017
TCONS_00042049	5	13887519	13889510	Motif:rnd-5_family-2563#Unknown	5	13888126	13888303
TCONS_00042049	5	13887519	13889510	Motif:rnd-5_family-9554#LTR/Copia	5	13889459	13889590
TCONS_00042081	5	14273610	14274445	Motif:rnd-6_family-672#Unknown	5	14274022	14274193
TCONS_00038282	5	14276170	14277105	Motif:rnd-1_family-571#Unknown	5	14276816	14276955
TCONS_00038282	5	14276170	14277105	Motif:rnd-1_family-571#Unknown	5	14276995	14277502
TCONS_00038284	5	14346134	14346359	Motif:rnd-6_family-2731#Unknown	5	14346319	14346359
TCONS_00038297	5	14484462	14485298	Motif:rnd-5_family-1484#DNA/MULE-MuDR	5	14480001	14484869
TCONS_00038297	5	14484462	14485298	Motif:rnd-6_family-226#Unknown	5	14484870	14485191
TCONS_00042101	5	14507111	14508378	Motif:rnd-5_family-3563#LINE/L1	5	14507015	14507396
TCONS_00042101	5	14507111	14508378	Motif:rnd-6_family-2106#LINE/L1	5	14507456	14508452
TCONS_00038322	5	14695951	14701636	Motif:rnd-5_family-9661#Unknown	5	14697159	14697386
TCONS_00038322	5	14695951	14701636	Motif:rnd-5_family-4453#Unknown	5	14697420	14697458
TCONS_00038322	5	14695951	14701636	Motif:rnd-1_family-172#Unknown	5	14700749	14700934
TCONS_00038322	5	14695951	14701636	Motif:rnd-6_family-8813#Unknown	5	14701398	14701649
TCONS_00038330	5	14739160	14742012	Motif:rnd-5_family-3615#LTR/Gypsy	5	14739091	14741095
TCONS_00038330	5	14739160	14742012	Motif:rnd-1_family-298#Simple_repeat	5	14741548	14742010
TCONS_00038334	5	14797905	14799074	Motif:rnd-6_family-7887#Unknown	5	14797883	14797944
TCONS_00038334	5	14797905	14799074	Motif:rnd-6_family-634#DNA/MuLE-MuDR	5	14797945	14798185
TCONS_00038334	5	14797905	14799074	Motif:rnd-6_family-634#DNA/MuLE-MuDR	5	14798605	14798813
TCONS_00042120	5	14935321	14936184	Motif:rnd-6_family-5877#Unknown	5	14935911	14936229
TCONS_00038341	5	14964507	14966567	Motif:rnd-5_family-1337#Satellite	5	14964450	14968064
TCONS_00038343	5	14967225	14967624	Motif:rnd-5_family-1337#Satellite	5	14964450	14968064
TCONS_00038344	5	14995417	14996964	Motif:rnd-1_family-41#LINE/L1	5	14994731	14995821
TCONS_00038344	5	14995417	14996964	Motif:rnd-1_family-41#LINE/L1	5	14995842	14995976
TCONS_00038344	5	14995417	14996964	Motif:rnd-5_family-1448#Unknown	5	14996554	14997146
TCONS_00038361	5	15187886	15188599	Motif:rnd-1_family-361#Unknown	5	15187854	15187935
TCONS_00038361	5	15187886	15188599	Motif:rnd-1_family-417#Unknown	5	15187951	15187989
TCONS_00042145	5	15370037	15370262	Motif:rnd-4_family-298#LTR/Copia	5	15369211	15370613
TCONS_00042162	5	15567291	15568352	Motif:rnd-5_family-8277#LTR/Copia	5	15567449	15568796
TCONS_00042164	5	15596973	15601635	Motif:rnd-4_family-1295#LINE/L1	5	15600196	15600737
TCONS_00042164	5	15596973	15601635	Motif:rnd-4_family-1295#LINE/L1	5	15600904	15601011
TCONS_00042164	5	15596973	15601635	Motif:rnd-4_family-1295#LINE/L1	5	15601075	15601184
TCONS_00042164	5	15596973	15601635	Motif:rnd-1_family-583#LINE/L1	5	15601242	15601352
TCONS_00042177	5	15666545	15668637	Motif:rnd-6_family-6341#LINE/L1	5	15666589	15667146
TCONS_00042177	5	15666545	15668637	Motif:rnd-5_family-6270#LINE/L1	5	15667160	15667381
TCONS_00042177	5	15666545	15668637	Motif:rnd-4_family-1295#LINE/L1	5	15667420	15668792
TCONS_00038437	5	15849466	15850803	Motif:rnd-4_family-7#LINE/L1	5	15849713	15850777
TCONS_00042208	5	16048395	16048761	Motif:rnd-1_family-253#LTR/Gypsy	5	16047883	16048807
TCONS_00042220	5	16236065	16236628	Motif:rnd-5_family-1760#DNA/CMC-EnSpm	5	16236236	16236307
TCONS_00042220	5	16236065	16236628	Motif:rnd-1_family-14#DNA/CMC-EnSpm	5	16236253	16236451
TCONS_00042228	5	16322924	16324727	Motif:rnd-5_family-14300#Unknown	5	16322890	16322946
TCONS_00038480	5	16491262	16492389	Motif:rnd-4_family-425#Unknown	5	16491639	16491737
TCONS_00038480	5	16491262	16492389	Motif:rnd-4_family-425#Unknown	5	16491883	16492159
TCONS_00038481	5	16524804	16526032	Motif:rnd-1_family-386#Unknown	5	16524880	16525001
TCONS_00038481	5	16524804	16526032	Motif:rnd-5_family-1448#Unknown	5	16525596	16525987
TCONS_00038484	5	16572713	16573106	Motif:rnd-1_family-14#DNA/CMC-EnSpm	5	16572563	16573198
TCONS_00038500	5	16666852	16667538	Motif:rnd-1_family-27#Unknown	5	16667006	16667069
TCONS_00038500	5	16666852	16667538	Motif:rnd-5_family-2160#DNA/MuLE-MuDR	5	16667099	16667399
TCONS_00038514	5	16847402	16848083	Motif:rnd-6_family-392#DNA/CMC-EnSpm	5	16847340	16848110
TCONS_00038515	5	16861907	16863514	Motif:rnd-1_family-488#Unknown	5	16862180	16862333
TCONS_00042318	5	17007406	17013746	Motif:rnd-5_family-2507#LTR/Copia	5	17007407	17007796
TCONS_00042318	5	17007406	17013746	Motif:rnd-1_family-149#LTR/Copia	5	17007823	17008424
TCONS_00042318	5	17007406	17013746	Motif:rnd-6_family-8350#Unknown	5	17008429	17008514
TCONS_00042318	5	17007406	17013746	Motif:rnd-1_family-478#LTR/Copia	5	17008516	17008590
TCONS_00042318	5	17007406	17013746	Motif:rnd-5_family-1337#Satellite	5	17008583	17009169
TCONS_00042318	5	17007406	17013746	Motif:rnd-6_family-3028#LTR/Copia	5	17010639	17011341
TCONS_00042318	5	17007406	17013746	Motif:rnd-5_family-2507#LTR/Copia	5	17011468	17013232
TCONS_00042318	5	17007406	17013746	Motif:rnd-5_family-1337#Satellite	5	17013354	17013608
TCONS_00042320	5	17037219	17039109	Motif:rnd-5_family-6691#DNA/CMC-EnSpm	5	17038019	17038569
TCONS_00038592	5	17408596	17411567	Motif:rnd-1_family-588#Unknown	5	17411050	17411094
TCONS_00038595	5	17415707	17417355	Motif:rnd-1_family-17#DNA/hAT	5	17415327	17415714
TCONS_00038595	5	17415707	17417355	Motif:rnd-1_family-317#DNA/PIF-Harbinger	5	17415715	17415740
TCONS_00042385	5	17487927	17489038	Motif:rnd-5_family-1362#Unknown	5	17488411	17488495
TCONS_00042385	5	17487927	17489038	Motif:rnd-6_family-175#Unknown	5	17488514	17488580
TCONS_00038605	5	17579186	17580138	Motif:rnd-5_family-77#Unknown	5	17579212	17579949
TCONS_00038606	5	17584520	17586380	Motif:rnd-1_family-380#Unknown	5	17584922	17585017
TCONS_00038606	5	17584520	17586380	Motif:rnd-4_family-425#Unknown	5	17584994	17585142
TCONS_00038606	5	17584520	17586380	Motif:rnd-4_family-425#Unknown	5	17585294	17585587
TCONS_00038639	5	17785432	17785957	Motif:rnd-1_family-14#DNA/CMC-EnSpm	5	17784241	17787823
TCONS_00042410	5	17786027	17786254	Motif:rnd-1_family-14#DNA/CMC-EnSpm	5	17784241	17787823
TCONS_00042437	5	17897781	17898829	Motif:rnd-5_family-6994#LTR/Gypsy	5	17897746	17897833
TCONS_00042437	5	17897781	17898829	Motif:rnd-5_family-469#RC/Helitron	5	17898481	17899003
TCONS_00038658	5	17901554	17903537	Motif:rnd-6_family-2513#RC/Helitron	5	17901658	17903116
TCONS_00038658	5	17901554	17903537	Motif:rnd-6_family-2841#RC/Helitron	5	17903228	17903662
TCONS_00038659	5	17907736	17909075	Motif:rnd-5_family-4453#Unknown	5	17907635	17907744
TCONS_00038674	5	17961264	17963573	Motif:rnd-6_family-149#LINE/L1	5	17962671	17962888
TCONS_00038674	5	17961264	17963573	Motif:rnd-6_family-6341#LINE/L1	5	17963042	17963775
TCONS_00038701	5	18233532	18236233	Motif:rnd-6_family-8813#Unknown	5	18234082	18234253
TCONS_00038701	5	18233532	18236233	Motif:rnd-1_family-504#Unknown	5	18235795	18236181
TCONS_00038783	5	18748316	18749044	Motif:rnd-6_family-8995#Unknown	5	18748310	18748415
TCONS_00038783	5	18748316	18749044	Motif:rnd-6_family-8995#Unknown	5	18748626	18749209
TCONS_00038871	5	19429324	19429797	Motif:rnd-1_family-35#LTR/Gypsy	5	19424549	19429803
TCONS_00038912	5	19630854	19633052	Motif:rnd-6_family-5877#Unknown	5	19631508	19631597
TCONS_00038912	5	19630854	19633052	Motif:rnd-5_family-3892#LTR/Copia	5	19632199	19632315
TCONS_00038912	5	19630854	19633052	Motif:rnd-5_family-3892#LTR/Copia	5	19632669	19632736
TCONS_00042783	5	19649052	19651169	Motif:rnd-4_family-1205#DNA/hAT-Tag1	5	19651119	19651183
TCONS_00038951	5	19848846	19849905	Motif:rnd-6_family-2548#Unknown	5	19848898	19849568
TCONS_00038951	5	19848846	19849905	Motif:rnd-5_family-1362#Unknown	5	19849607	19849840
TCONS_00038957	5	19900941	19902949	Motif:rnd-1_family-112#Unknown	5	19902798	19902893
TCONS_00042870	5	20127254	20128584	Motif:rnd-1_family-461#Unknown	5	20127307	20127417
TCONS_00042870	5	20127254	20128584	Motif:rnd-6_family-1926#Unknown	5	20127439	20127584
TCONS_00039011	5	20146279	20147724	Motif:rnd-1_family-467#Unknown	5	20147167	20147395
TCONS_00042951	5	20539617	20540574	Motif:rnd-1_family-182#LTR/Gypsy	5	20539719	20539899
TCONS_00039140	5	21129732	21130419	Motif:rnd-1_family-139#Unknown	5	21130326	21130411
TCONS_00039234	5	21538151	21538786	Motif:rnd-5_family-469#RC/Helitron	5	21538223	21538787
TCONS_00043192	5	21804242	21804447	Motif:rnd-4_family-7#LINE/L1	5	21803257	21804721
TCONS_00039365	5	22173394	22174959	Motif:rnd-5_family-10684#DNA/MuLE-MuDR	5	22173390	22174233
TCONS_00043312	5	22303550	22304698	Motif:rnd-4_family-2367#LINE/L1	5	22303791	22304729
TCONS_00039408	5	22344074	22346714	Motif:rnd-1_family-163#Unknown	5	22346545	22346622
TCONS_00039408	5	22344074	22346714	Motif:rnd-6_family-2043#Unknown	5	22346626	22347009
TCONS_00039447	5	22513911	22514714	Motif:rnd-1_family-319#Unknown	5	22513917	22513995
TCONS_00043446	5	22964857	22965940	Motif:rnd-4_family-1676#Unknown	5	22965910	22966083
TCONS_00043499	5	23186486	23188838	Motif:rnd-6_family-1146#DNA/TcMar-Stowaway	5	23186898	23187144
TCONS_00039807	5	23847456	23850937	Motif:rnd-5_family-5415#Unknown	5	23848626	23848883
TCONS_00039807	5	23847456	23850937	Motif:rnd-5_family-394#LINE/L1	5	23849889	23850061
TCONS_00039878	5	24113767	24114454	Motif:rnd-4_family-285#LINE	5	24114415	24114723
TCONS_00039924	5	24316093	24317809	Motif:rnd-3_family-39#DNA/TcMar-Stowaway	5	24315879	24316097
TCONS_00043767	5	24472343	24483359	Motif:rnd-6_family-4488#Unknown	5	24475155	24475408
TCONS_00043767	5	24472343	24483359	Motif:rnd-6_family-112#Unknown	5	24475255	24475430
TCONS_00043767	5	24472343	24483359	Motif:rnd-5_family-564#DNA/hAT-Tag1	5	24483246	24483636
TCONS_00039974	5	24504880	24506037	Motif:rnd-4_family-996#LINE/L1	5	24504736	24504916
TCONS_00043825	5	24786284	24787081	Motif:rnd-5_family-77#Unknown	5	24786318	24787077
TCONS_00043960	5	25227693	25232197	Motif:rnd-4_family-31#Unknown	5	25230150	25230311
TCONS_00043960	5	25227693	25232197	Motif:rnd-5_family-1414#Unknown	5	25230619	25230871
TCONS_00048166	6	40920	42970	Motif:rnd-4_family-425#Unknown	6	42346	42585
TCONS_00048166	6	40920	42970	Motif:rnd-4_family-425#Unknown	6	42608	42770
TCONS_00048166	6	40920	42970	Motif:rnd-1_family-311#Unknown	6	42910	43003
TCONS_00044017	6	165670	169447	Motif:rnd-5_family-77#Unknown	6	165710	165803
TCONS_00044063	6	497555	501426	Motif:rnd-6_family-194#LINE/L1	6	497956	498617
TCONS_00044063	6	497555	501426	Motif:rnd-6_family-2106#LINE/L1	6	499202	499660
TCONS_00044063	6	497555	501426	Motif:rnd-6_family-737#LINE/L1	6	500046	501400
TCONS_00044074	6	540198	546154	Motif:rnd-1_family-229#LTR	6	539995	540201
TCONS_00044074	6	540198	546154	Motif:rnd-1_family-21#DNA/hAT-Ac	6	540402	541096
TCONS_00044074	6	540198	546154	Motif:rnd-5_family-1066#LINE/L1	6	544436	544898
TCONS_00044112	6	734399	735329	Motif:rnd-1_family-355#LTR/Gypsy	6	734662	734930
TCONS_00044112	6	734399	735329	Motif:rnd-5_family-3615#LTR/Gypsy	6	734951	735042
TCONS_00048331	6	935711	937206	Motif:rnd-5_family-4077#Unknown	6	936376	936431
TCONS_00044183	6	1097547	1098678	Motif:rnd-6_family-5671#Unknown	6	1097390	1097708
TCONS_00044183	6	1097547	1098678	Motif:rnd-6_family-5671#Unknown	6	1097873	1098189
TCONS_00048356	6	1107041	1108227	Motif:rnd-6_family-20489#LTR/Copia	6	1106882	1107351
TCONS_00044341	6	1868646	1869537	Motif:rnd-1_family-495#Unknown	6	1868820	1868961
TCONS_00044341	6	1868646	1869537	Motif:rnd-1_family-495#Unknown	6	1869014	1869273
TCONS_00044341	6	1868646	1869537	Motif:rnd-1_family-359#LTR/Gypsy	6	1869421	1869684
TCONS_00044600	6	3069939	3074421	Motif:rnd-1_family-110#Unknown	6	3071344	3071520
TCONS_00044600	6	3069939	3074421	Motif:rnd-3_family-181#Unknown	6	3071518	3071836
TCONS_00044600	6	3069939	3074421	Motif:rnd-4_family-13#Unknown	6	3071840	3071953
TCONS_00044600	6	3069939	3074421	Motif:rnd-3_family-686#DNA/hAT-Ac	6	3071984	3072161
TCONS_00044600	6	3069939	3074421	Motif:rnd-1_family-70#DNA/hAT-Ac	6	3072177	3072355
TCONS_00044600	6	3069939	3074421	Motif:rnd-1_family-164#Unknown	6	3072356	3072403
TCONS_00044600	6	3069939	3074421	Motif:rnd-6_family-26566#Unknown	6	3072359	3072409
TCONS_00048757	6	3232729	3234076	Motif:rnd-6_family-8008#DNA/hAT-Ac	6	3232340	3233810
TCONS_00044897	6	4463926	4465061	Motif:rnd-1_family-125#DNA/hAT-Ac	6	4464922	4465076
TCONS_00044897	6	4463926	4465061	Motif:rnd-5_family-1516#Unknown	6	4465053	4465210
TCONS_00049015	6	4511268	4512285	Motif:rnd-4_family-1676#Unknown	6	4512259	4512379
TCONS_00044928	6	4728633	4731744	Motif:rnd-4_family-1676#Unknown	6	4730654	4730790
TCONS_00049114	6	5167465	5169016	Motif:rnd-4_family-7#LINE/L1	6	5167500	5168737
TCONS_00049114	6	5167465	5169016	Motif:rnd-3_family-80#LINE/L1	6	5168743	5171165
TCONS_00049226	6	5599128	5600629	Motif:rnd-1_family-479#Unknown	6	5599557	5599599
TCONS_00049226	6	5599128	5600629	Motif:rnd-5_family-68#DNA/PIF-Harbinger	6	5599616	5599726
TCONS_00049226	6	5599128	5600629	Motif:rnd-1_family-479#Unknown	6	5599754	5599811
TCONS_00049326	6	6196406	6198478	Motif:rnd-6_family-1858#LINE/L1	6	6197137	6197407
TCONS_00049475	6	7037162	7038300	Motif:rnd-1_family-243#LTR/Gypsy	6	7036968	7037954
TCONS_00045422	6	7123042	7124456	Motif:rnd-5_family-1337#Satellite	6	7123898	7124368
TCONS_00045435	6	7228036	7228787	Motif:rnd-6_family-1236#LINE/L1	6	7227822	7228900
TCONS_00045436	6	7229009	7229604	Motif:rnd-6_family-1236#LINE/L1	6	7228993	7229210
TCONS_00045436	6	7229009	7229604	Motif:rnd-5_family-395#LINE/L1	6	7229217	7229552
TCONS_00049525	6	7336721	7337236	Motif:rnd-1_family-210#LTR/Gypsy	6	7336752	7337685
TCONS_00045481	6	7630236	7631291	Motif:rnd-5_family-6#Unknown	6	7630764	7631373
TCONS_00049603	6	7885667	7887105	Motif:rnd-6_family-6334#RC/Helitron	6	7885840	7885921
TCONS_00049603	6	7885667	7887105	Motif:rnd-6_family-6334#RC/Helitron	6	7886230	7886282
TCONS_00045509	6	7937724	7939760	Motif:rnd-1_family-32#DNA/hAT-Ac	6	7939628	7940176
TCONS_00049646	6	8218796	8221351	Motif:rnd-5_family-3164#RC/Helitron	6	8218954	8219071
TCONS_00049646	6	8218796	8221351	Motif:rnd-6_family-6334#RC/Helitron	6	8219887	8219955
TCONS_00049646	6	8218796	8221351	Motif:rnd-6_family-6334#RC/Helitron	6	8220216	8220342
TCONS_00049648	6	8221708	8224746	Motif:rnd-6_family-2841#RC/Helitron	6	8222881	8225055
TCONS_00049719	6	8665748	8666686	Motif:rnd-4_family-425#Unknown	6	8666424	8666666
TCONS_00049789	6	9387054	9387688	Motif:rnd-6_family-392#DNA/CMC-EnSpm	6	9386112	9387787
TCONS_00045743	6	9407280	9409097	Motif:rnd-5_family-3615#LTR/Gypsy	6	9407281	9409281
TCONS_00045755	6	9505822	9507460	Motif:rnd-6_family-5877#Unknown	6	9505955	9506073
TCONS_00045755	6	9505822	9507460	Motif:rnd-5_family-3892#LTR/Copia	6	9506519	9506651
TCONS_00045819	6	9979121	9985394	Motif:rnd-6_family-672#Unknown	6	9980153	9980398
TCONS_00045819	6	9979121	9985394	Motif:rnd-5_family-1234#Unknown	6	9982327	9982391
TCONS_00045842	6	10134612	10135434	Motif:rnd-6_family-175#Unknown	6	10134579	10134821
TCONS_00045842	6	10134612	10135434	Motif:rnd-5_family-77#Unknown	6	10135077	10135429
TCONS_00049887	6	10198927	10200392	Motif:rnd-6_family-9096#DNA/hAT-Ac	6	10198994	10200698
TCONS_00049895	6	10264707	10268485	Motif:rnd-6_family-3028#LTR/Copia	6	10264675	10266523
TCONS_00049895	6	10264707	10268485	Motif:rnd-5_family-2508#LTR/Copia	6	10266531	10267248
TCONS_00049895	6	10264707	10268485	Motif:rnd-1_family-149#LTR/Copia	6	10267560	10267875
TCONS_00049895	6	10264707	10268485	Motif:rnd-6_family-8350#Unknown	6	10267880	10267963
TCONS_00049895	6	10264707	10268485	Motif:rnd-1_family-478#LTR/Copia	6	10267965	10268042
TCONS_00049895	6	10264707	10268485	Motif:rnd-5_family-1337#Satellite	6	10268032	10268655
TCONS_00049922	6	10493193	10494261	Motif:rnd-5_family-1028#LINE/L1	6	10492876	10494339
TCONS_00045922	6	10624256	10625395	Motif:rnd-1_family-100#LINE/L1	6	10624042	10624425
TCONS_00045922	6	10624256	10625395	Motif:rnd-1_family-215#LINE/L1	6	10624803	10624887
TCONS_00045922	6	10624256	10625395	Motif:rnd-1_family-46#Unknown	6	10625071	10626242
TCONS_00049937	6	10640648	10642154	Motif:rnd-1_family-139#Unknown	6	10642065	10642320
TCONS_00045935	6	10700331	10700644	Motif:rnd-6_family-1253#LTR/Copia	6	10700238	10700888
TCONS_00045954	6	10935571	10936947	Motif:rnd-6_family-672#Unknown	6	10935452	10935634
TCONS_00045954	6	10935571	10936947	Motif:rnd-5_family-478#Unknown	6	10936423	10936637
TCONS_00049962	6	10947793	10948957	Motif:rnd-4_family-462#Unknown	6	10948758	10948918
TCONS_00045956	6	10964825	10965102	Motif:rnd-1_family-365#LTR/Gypsy	6	10964823	10965003
TCONS_00045956	6	10964825	10965102	Motif:rnd-5_family-927#LTR/Gypsy	6	10965011	10965369
TCONS_00049970	6	10993598	10994004	Motif:rnd-1_family-35#LTR/Gypsy	6	10993377	10994097
TCONS_00045968	6	11063700	11065749	Motif:rnd-5_family-2154#Unknown	6	11065522	11065595
TCONS_00045968	6	11063700	11065749	Motif:rnd-4_family-996#LINE/L1	6	11065703	11065902
TCONS_00045995	6	11252042	11253324	Motif:rnd-1_family-57#DNA/hAT-Ac	6	11252970	11253685
TCONS_00046012	6	11333950	11334306	Motif:rnd-5_family-4714#Unknown	6	11333708	11334479
TCONS_00049995	6	11402017	11403385	Motif:rnd-1_family-41#LINE/L1	6	11402402	11402737
TCONS_00049995	6	11402017	11403385	Motif:rnd-1_family-100#LINE/L1	6	11402943	11403231
TCONS_00046022	6	11472739	11473276	Motif:rnd-1_family-68#LTR/Gypsy	6	11472498	11473265
TCONS_00046022	6	11472739	11473276	Motif:rnd-6_family-6731#LTR/Gypsy	6	11473269	11473541
TCONS_00050008	6	11550427	11551430	Motif:rnd-1_family-105#Unknown	6	11550241	11550452
TCONS_00050008	6	11550427	11551430	Motif:rnd-5_family-4158#Unknown	6	11550479	11550530
TCONS_00046033	6	11576473	11583155	Motif:rnd-1_family-143#Simple_repeat	6	11575459	11577448
TCONS_00046033	6	11576473	11583155	Motif:rnd-1_family-266#LTR/Gypsy	6	11577965	11578143
TCONS_00046033	6	11576473	11583155	Motif:rnd-1_family-266#LTR/Gypsy	6	11578400	11578747
TCONS_00046033	6	11576473	11583155	Motif:rnd-5_family-2963#LTR/Gypsy	6	11580854	11581230
TCONS_00046033	6	11576473	11583155	Motif:rnd-1_family-556#LTR/Gypsy	6	11581233	11581406
TCONS_00046033	6	11576473	11583155	Motif:rnd-1_family-556#LTR/Gypsy	6	11581433	11581732
TCONS_00046033	6	11576473	11583155	Motif:rnd-1_family-266#LTR/Gypsy	6	11581733	11581944
TCONS_00046033	6	11576473	11583155	Motif:rnd-5_family-926#LTR/Gypsy	6	11582527	11583080
TCONS_00050030	6	11705102	11707833	Motif:rnd-1_family-275#LTR/Gypsy	6	11706336	11707133
TCONS_00050030	6	11705102	11707833	Motif:rnd-1_family-235#LTR/Gypsy	6	11707828	11708076
TCONS_00050031	6	11744876	11746359	Motif:rnd-6_family-7771#LTR/Copia	6	11745691	11746243
TCONS_00050031	6	11744876	11746359	Motif:rnd-6_family-7771#LTR/Copia	6	11746316	11746991
TCONS_00050032	6	11801352	11802834	Motif:rnd-5_family-605#LTR/Gypsy	6	11801161	11802145
TCONS_00050032	6	11801352	11802834	Motif:rnd-1_family-281#LTR/Gypsy	6	11802140	11802551
TCONS_00050032	6	11801352	11802834	Motif:rnd-5_family-3440#LTR/Gypsy	6	11802556	11803774
TCONS_00050033	6	11802934	11807151	Motif:rnd-5_family-3440#LTR/Gypsy	6	11802556	11803774
TCONS_00050033	6	11802934	11807151	Motif:rnd-1_family-503#LTR/Gypsy	6	11803752	11803930
TCONS_00050033	6	11802934	11807151	Motif:rnd-5_family-3682#LTR/Gypsy	6	11803937	11804719
TCONS_00050033	6	11802934	11807151	Motif:rnd-1_family-360#LTR/Gypsy	6	11804730	11804854
TCONS_00050033	6	11802934	11807151	Motif:rnd-1_family-243#LTR/Gypsy	6	11804855	11805224
TCONS_00050033	6	11802934	11807151	Motif:rnd-1_family-243#LTR/Gypsy	6	11805518	11805664
TCONS_00050033	6	11802934	11807151	Motif:rnd-1_family-10#LTR/Gypsy	6	11806463	11807870
TCONS_00046061	6	11807223	11807725	Motif:rnd-1_family-10#LTR/Gypsy	6	11806463	11807870
TCONS_00050036	6	11811540	11812845	Motif:rnd-5_family-1232#Unknown	6	11811128	11811549
TCONS_00050036	6	11811540	11812845	Motif:rnd-1_family-46#Unknown	6	11811541	11811867
TCONS_00050036	6	11811540	11812845	Motif:rnd-1_family-46#Unknown	6	11811937	11812033
TCONS_00050036	6	11811540	11812845	Motif:rnd-6_family-1501#LINE/L1	6	11812387	11812791
TCONS_00050036	6	11811540	11812845	Motif:rnd-6_family-9362#Unknown	6	11812786	11813510
TCONS_00050037	6	11819477	11820289	Motif:rnd-4_family-2966#Unknown	6	11818386	11819644
TCONS_00050037	6	11819477	11820289	Motif:rnd-5_family-1232#Unknown	6	11819840	11820002
TCONS_00050042	6	11849581	11851033	Motif:rnd-5_family-4077#Unknown	6	11849659	11849720
TCONS_00050042	6	11849581	11851033	Motif:rnd-4_family-425#Unknown	6	11849836	11850598
TCONS_00050042	6	11849581	11851033	Motif:rnd-4_family-425#Unknown	6	11850696	11851045
TCONS_00050056	6	12078520	12078729	Motif:rnd-1_family-10#LTR/Gypsy	6	12078243	12079166
TCONS_00046099	6	12139729	12140255	Motif:rnd-1_family-10#LTR/Gypsy	6	12138896	12141441
TCONS_00050077	6	12524391	12525628	Motif:rnd-5_family-3427#LTR/Gypsy	6	12524402	12526326
TCONS_00046120	6	12542077	12542368	Motif:rnd-5_family-10784#DNA/CMC-EnSpm	6	12542305	12542366
TCONS_00046120	6	12542077	12542368	Motif:rnd-1_family-63#LTR/Gypsy	6	12542367	12542569
TCONS_00046123	6	12642234	12643094	Motif:rnd-5_family-1337#Satellite	6	12642229	12643540
TCONS_00046125	6	12648153	12649165	Motif:rnd-1_family-391#Unknown	6	12649157	12649339
TCONS_00046128	6	12663459	12664325	Motif:rnd-5_family-4982#DNA/MuLE-MuDR	6	12663357	12663722
TCONS_00046131	6	12694425	12698263	Motif:rnd-1_family-566#Unknown	6	12695070	12695360
TCONS_00046131	6	12694425	12698263	Motif:rnd-5_family-4779#Simple_repeat	6	12695353	12696112
TCONS_00046131	6	12694425	12698263	Motif:rnd-5_family-926#LTR/Gypsy	6	12696162	12696613
TCONS_00046131	6	12694425	12698263	Motif:rnd-1_family-266#LTR/Gypsy	6	12696709	12696817
TCONS_00046131	6	12694425	12698263	Motif:rnd-1_family-413#LTR/Gypsy	6	12696895	12697463
TCONS_00046154	6	12900847	12901331	Motif:rnd-1_family-275#LTR/Gypsy	6	12900697	12901313
TCONS_00046193	6	13211455	13212510	Motif:rnd-5_family-2398#DNA/MULE-MuDR	6	13211451	13212264
TCONS_00046193	6	13211455	13212510	Motif:rnd-5_family-2398#DNA/MULE-MuDR	6	13212319	13213143
TCONS_00050152	6	13237451	13237912	Motif:rnd-1_family-336#LTR/Copia	6	13236806	13238991
TCONS_00050157	6	13289620	13290804	Motif:rnd-6_family-9336#LINE/L1	6	13289807	13290854
TCONS_00046202	6	13291607	13292175	Motif:rnd-5_family-2188#LTR/Gypsy	6	13291605	13291965
TCONS_00046202	6	13291607	13292175	Motif:rnd-1_family-340#LTR/Gypsy	6	13291972	13292055
TCONS_00046203	6	13292444	13293698	Motif:rnd-1_family-253#LTR/Gypsy	6	13293126	13293837
TCONS_00046217	6	13399556	13399969	Motif:rnd-1_family-19#DNA/CMC-EnSpm	6	13399095	13400388
TCONS_00046222	6	13454802	13457615	Motif:rnd-6_family-1193#DNA/hAT-Ac	6	13456030	13456728
TCONS_00046222	6	13454802	13457615	Motif:rnd-6_family-1313#DNA/hAT-Ac	6	13456742	13457275
TCONS_00046222	6	13454802	13457615	Motif:rnd-6_family-1313#DNA/hAT-Ac	6	13457308	13457445
TCONS_00046222	6	13454802	13457615	Motif:rnd-1_family-438#Unknown	6	13457451	13457570
TCONS_00046222	6	13454802	13457615	Motif:rnd-1_family-454#Unknown	6	13457571	13457611
TCONS_00050183	6	13500596	13505390	Motif:rnd-1_family-29#DNA/hAT-Ac	6	13502709	13502934
TCONS_00050183	6	13500596	13505390	Motif:rnd-5_family-2000#Unknown	6	13502881	13503307
TCONS_00050183	6	13500596	13505390	Motif:rnd-5_family-1623#Unknown	6	13503309	13503338
TCONS_00050228	6	13755427	13758491	Motif:rnd-6_family-10328#DNA/CMC-EnSpm	6	13756043	13756174
TCONS_00046283	6	13943985	13947006	Motif:rnd-1_family-268#DNA/MULE-MuDR	6	13946844	13946931
TCONS_00050258	6	14003335	14006755	Motif:rnd-1_family-77#Unknown	6	14003420	14003598
TCONS_00050258	6	14003335	14006755	Motif:rnd-1_family-105#Unknown	6	14003686	14003862
TCONS_00050258	6	14003335	14006755	Motif:rnd-6_family-762#Unknown	6	14003924	14004025
TCONS_00050258	6	14003335	14006755	Motif:rnd-5_family-7669#DNA/hAT-Tag1	6	14004465	14004663
TCONS_00050258	6	14003335	14006755	Motif:rnd-5_family-6893#Unknown	6	14004502	14005126
TCONS_00050258	6	14003335	14006755	Motif:rnd-5_family-732#DNA/hAT-Tag1	6	14005025	14005142
TCONS_00050265	6	14172183	14173409	Motif:rnd-5_family-3538#Unknown	6	14172179	14172260
TCONS_00050265	6	14172183	14173409	Motif:rnd-1_family-183#DNA/PIF-Harbinger	6	14172308	14173461
TCONS_00046376	6	14687090	14687893	Motif:rnd-6_family-6933#DNA/MULE-MuDR	6	14687172	14687279
TCONS_00046376	6	14687090	14687893	Motif:rnd-6_family-15590#Unknown	6	14687298	14687516
TCONS_00046376	6	14687090	14687893	Motif:rnd-1_family-76#DNA/MULE-MuDR	6	14687808	14687910
TCONS_00050359	6	14901512	14902039	Motif:rnd-1_family-35#LTR/Gypsy	6	14901214	14903027
TCONS_00046555	6	15611124	15612482	Motif:rnd-4_family-285#LINE	6	15611094	15611200
TCONS_00050503	6	15763888	15764647	Motif:rnd-1_family-35#LTR/Gypsy	6	15762739	15766490
TCONS_00050504	6	15765018	15767894	Motif:rnd-1_family-35#LTR/Gypsy	6	15762739	15766490
TCONS_00050504	6	15765018	15767894	Motif:rnd-4_family-193#LTR/Gypsy	6	15766688	15767938
TCONS_00046596	6	15824114	15826010	Motif:rnd-4_family-425#Unknown	6	15824140	15824421
TCONS_00046596	6	15824114	15826010	Motif:rnd-6_family-672#Unknown	6	15824541	15824734
TCONS_00046596	6	15824114	15826010	Motif:rnd-6_family-672#Unknown	6	15824767	15824891
TCONS_00046596	6	15824114	15826010	Motif:rnd-6_family-672#Unknown	6	15824949	15825247
TCONS_00046596	6	15824114	15826010	Motif:rnd-6_family-672#Unknown	6	15825372	15825879
TCONS_00046649	6	16239245	16240553	Motif:rnd-4_family-425#Unknown	6	16239360	16239674
TCONS_00050642	6	16831475	16833570	Motif:rnd-4_family-996#LINE/L1	6	16831321	16831486
TCONS_00046781	6	17091773	17092949	Motif:rnd-5_family-953#LTR/Gypsy	6	17091824	17091902
TCONS_00046989	6	18565409	18566240	Motif:rnd-1_family-132#Unknown	6	18566227	18566303
TCONS_00050952	6	18655967	18659164	Motif:rnd-3_family-90#LTR/Gypsy	6	18657518	18658069
TCONS_00047105	6	19134084	19139566	Motif:rnd-1_family-359#LTR/Gypsy	6	19134090	19134351
TCONS_00047105	6	19134084	19139566	Motif:rnd-1_family-495#Unknown	6	19134842	19134974
TCONS_00047105	6	19134084	19139566	Motif:rnd-5_family-834#Unknown	6	19137906	19138035
TCONS_00047105	6	19134084	19139566	Motif:rnd-1_family-359#LTR/Gypsy	6	19138039	19138300
TCONS_00047105	6	19134084	19139566	Motif:rnd-1_family-495#Unknown	6	19138792	19138924
TCONS_00047105	6	19134084	19139566	Motif:rnd-1_family-599#Unknown	6	19139121	19139169
TCONS_00051114	6	19537113	19541266	Motif:rnd-5_family-2660#Unknown	6	19537980	19538039
TCONS_00051114	6	19537113	19541266	Motif:rnd-4_family-22#DNA/hAT-Ac	6	19538115	19538273
TCONS_00051114	6	19537113	19541266	Motif:rnd-4_family-22#DNA/hAT-Ac	6	19538321	19538794
TCONS_00051114	6	19537113	19541266	Motif:rnd-5_family-1234#Unknown	6	19538777	19538826
TCONS_00051114	6	19537113	19541266	Motif:rnd-1_family-132#Unknown	6	19538799	19539573
TCONS_00051118	6	19745578	19746363	Motif:rnd-1_family-10#LTR/Gypsy	6	19745085	19746081
TCONS_00051118	6	19745578	19746363	Motif:rnd-1_family-10#LTR/Gypsy	6	19746122	19746572
TCONS_00051119	6	19746631	19747658	Motif:rnd-1_family-423#LTR/Gypsy	6	19746620	19747926
TCONS_00051120	6	19761131	19762031	Motif:rnd-5_family-1882#LTR/Gypsy	6	19761427	19761924
TCONS_00047162	6	19786124	19786557	Motif:rnd-5_family-1206#LTR/Copia	6	19786397	19786678
TCONS_00047164	6	19861316	19861608	Motif:rnd-5_family-3440#LTR/Gypsy	6	19861264	19861597
TCONS_00047164	6	19861316	19861608	Motif:rnd-1_family-298#Simple_repeat	6	19861594	19862056
TCONS_00047166	6	19872452	19873014	Motif:rnd-5_family-391#DNA/MuLE-MuDR	6	19872334	19872463
TCONS_00047166	6	19872452	19873014	Motif:rnd-1_family-469#DNA/MULE-MuDR	6	19872417	19872469
TCONS_00047166	6	19872452	19873014	Motif:rnd-5_family-1882#LTR/Gypsy	6	19872471	19873021
TCONS_00047167	6	19889176	19895728	Motif:rnd-5_family-4779#Simple_repeat	6	19889109	19889534
TCONS_00047167	6	19889176	19895728	Motif:rnd-1_family-413#LTR/Gypsy	6	19889973	19890064
TCONS_00047167	6	19889176	19895728	Motif:rnd-5_family-4779#Simple_repeat	6	19890198	19890690
TCONS_00047167	6	19889176	19895728	Motif:rnd-6_family-4692#DNA	6	19891061	19891315
TCONS_00047167	6	19889176	19895728	Motif:rnd-1_family-266#LTR/Gypsy	6	19891363	19891417
TCONS_00047167	6	19889176	19895728	Motif:rnd-6_family-3333#Unknown	6	19891466	19891624
TCONS_00047167	6	19889176	19895728	Motif:rnd-6_family-5420#LTR/Gypsy	6	19892235	19892817
TCONS_00047167	6	19889176	19895728	Motif:rnd-1_family-413#LTR/Gypsy	6	19893684	19894004
TCONS_00047167	6	19889176	19895728	Motif:rnd-1_family-413#LTR/Gypsy	6	19894038	19894183
TCONS_00047167	6	19889176	19895728	Motif:rnd-1_family-566#Unknown	6	19895012	19895117
TCONS_00047167	6	19889176	19895728	Motif:rnd-1_family-413#LTR/Gypsy	6	19895031	19895122
TCONS_00047167	6	19889176	19895728	Motif:rnd-5_family-4779#Simple_repeat	6	19895256	19895547
TCONS_00047169	6	19907082	19908122	Motif:rnd-1_family-399#Simple_repeat	6	19907056	19907523
TCONS_00047169	6	19907082	19908122	Motif:rnd-1_family-298#Simple_repeat	6	19907533	19907747
TCONS_00047169	6	19907082	19908122	Motif:rnd-1_family-360#LTR/Gypsy	6	19907660	19908065
TCONS_00051132	6	19919567	19920039	Motif:rnd-1_family-298#Simple_repeat	6	19919557	19919838
TCONS_00047170	6	19920481	19921352	Motif:rnd-1_family-399#Simple_repeat	6	19920368	19920951
TCONS_00047170	6	19920481	19921352	Motif:rnd-5_family-3683#LTR/Gypsy	6	19920953	19921653
TCONS_00047172	6	19924106	19925051	Motif:rnd-5_family-3682#LTR/Gypsy	6	19923784	19924216
TCONS_00047172	6	19924106	19925051	Motif:rnd-1_family-503#LTR/Gypsy	6	19924224	19924408
TCONS_00047172	6	19924106	19925051	Motif:rnd-5_family-3440#LTR/Gypsy	6	19924410	19925633
TCONS_00047236	6	20302046	20303164	Motif:rnd-4_family-3#Unknown	6	20301750	20302102
TCONS_00047236	6	20302046	20303164	Motif:rnd-1_family-164#Unknown	6	20302114	20302168
TCONS_00047236	6	20302046	20303164	Motif:rnd-6_family-1821#Unknown	6	20302236	20303168
TCONS_00047361	6	21012139	21013205	Motif:rnd-4_family-285#LINE	6	21012020	21012358
TCONS_00047361	6	21012139	21013205	Motif:rnd-1_family-536#Unknown	6	21012384	21012497
TCONS_00051425	6	21384777	21387798	Motif:rnd-5_family-164#Unknown	6	21385194	21385402
TCONS_00051446	6	21436761	21437660	Motif:rnd-6_family-5848#Unknown	6	21436971	21437047
TCONS_00051548	6	21992154	21996678	Motif:rnd-5_family-2480#Unknown	6	21992080	21992235
TCONS_00051548	6	21992154	21996678	Motif:rnd-1_family-581#DNA/MuLE-MuDR	6	21992295	21992496
TCONS_00051548	6	21992154	21996678	Motif:rnd-1_family-504#Unknown	6	21992744	21993130
TCONS_00047566	6	22023475	22024245	Motif:rnd-4_family-615#LINE/L1	6	22024244	22024782
TCONS_00047570	6	22110792	22114288	Motif:rnd-6_family-1926#Unknown	6	22113832	22114303
TCONS_00051578	6	22203072	22207302	Motif:rnd-1_family-26#DNA/hAT-Ac	6	22202863	22203140
TCONS_00051578	6	22203072	22207302	Motif:rnd-1_family-77#Unknown	6	22205364	22205508
TCONS_00051583	6	22217237	22221179	Motif:rnd-6_family-268#Unknown	6	22215750	22218390
TCONS_00051583	6	22217237	22221179	Motif:rnd-5_family-2570#LTR/Gypsy	6	22219976	22220039
TCONS_00047627	6	22480985	22483447	Motif:rnd-1_family-149#LTR/Copia	6	22481239	22481765
TCONS_00047627	6	22480985	22483447	Motif:rnd-1_family-80#LTR/Copia	6	22482027	22482468
TCONS_00047627	6	22480985	22483447	Motif:rnd-5_family-2929#LTR/Copia	6	22482548	22485297
TCONS_00051712	6	22960758	22963396	Motif:rnd-4_family-491#Unknown	6	22961504	22961637
TCONS_00051803	6	23347190	23351097	Motif:rnd-1_family-167#Unknown	6	23347372	23347417
TCONS_00051964	6	24287591	24299163	Motif:rnd-5_family-2154#Unknown	6	24291288	24291390
TCONS_00051964	6	24287591	24299163	Motif:rnd-1_family-31#DNA/CMC-EnSpm	6	24294096	24294159
TCONS_00051964	6	24287591	24299163	Motif:rnd-4_family-22#DNA/hAT-Ac	6	24294242	24294355
TCONS_00051964	6	24287591	24299163	Motif:rnd-1_family-110#Unknown	6	24294279	24294404
TCONS_00051964	6	24287591	24299163	Motif:rnd-3_family-181#Unknown	6	24294411	24294454
TCONS_00051964	6	24287591	24299163	Motif:rnd-1_family-31#DNA/CMC-EnSpm	6	24294464	24294655
TCONS_00051964	6	24287591	24299163	Motif:rnd-4_family-22#DNA/hAT-Ac	6	24294616	24294728
TCONS_00051964	6	24287591	24299163	Motif:rnd-1_family-33#DNA/MuLE-MuDR	6	24298109	24298165
TCONS_00052040	6	24679836	24685527	Motif:rnd-5_family-64#LINE/L1	6	24679776	24682738
TCONS_00052040	6	24679836	24685527	Motif:rnd-1_family-46#Unknown	6	24682766	24683379
TCONS_00052040	6	24679836	24685527	Motif:rnd-5_family-12624#LINE/L1	6	24683700	24685615
TCONS_00052134	6	25058477	25060766	Motif:rnd-5_family-64#LINE/L1	6	25057334	25060294
TCONS_00056024	7	14239	15664	Motif:rnd-5_family-927#LTR/Gypsy	7	14480	15597
TCONS_00056028	7	46813	47727	Motif:rnd-1_family-143#Simple_repeat	7	46283	47122
TCONS_00056028	7	46813	47727	Motif:rnd-1_family-556#LTR/Gypsy	7	47347	47537
TCONS_00056043	7	114139	115521	Motif:rnd-1_family-46#Unknown	7	114124	114376
TCONS_00056043	7	114139	115521	Motif:rnd-1_family-215#LINE/L1	7	114183	115146
TCONS_00056043	7	114139	115521	Motif:rnd-1_family-289#LINE/L1	7	115084	115208
TCONS_00056043	7	114139	115521	Motif:rnd-5_family-5359#Unknown	7	115212	115342
TCONS_00056043	7	114139	115521	Motif:rnd-4_family-996#LINE/L1	7	115344	115545
TCONS_00056054	7	130830	131304	Motif:rnd-1_family-18#DNA	7	130881	131141
TCONS_00052236	7	307019	307807	Motif:rnd-1_family-41#LINE/L1	7	307007	307841
TCONS_00052238	7	336961	337566	Motif:rnd-1_family-513#LTR/Copia	7	336591	337361
TCONS_00052238	7	336961	337566	Motif:rnd-5_family-1390#LTR/Copia	7	337365	340367
TCONS_00052240	7	359578	360797	Motif:rnd-5_family-4779#Simple_repeat	7	358923	359895
TCONS_00052240	7	359578	360797	Motif:rnd-6_family-4692#DNA	7	360261	360537
TCONS_00052241	7	370646	371401	Motif:rnd-1_family-21#DNA/hAT-Ac	7	370602	370740
TCONS_00052278	7	669699	670364	Motif:rnd-6_family-3083#LTR/Gypsy	7	670145	670331
TCONS_00056114	7	706333	707113	Motif:rnd-6_family-3083#LTR/Gypsy	7	706638	706789
TCONS_00056114	7	706333	707113	Motif:rnd-6_family-3083#LTR/Gypsy	7	706870	707345
TCONS_00052283	7	707293	709642	Motif:rnd-6_family-3083#LTR/Gypsy	7	706870	707345
TCONS_00052283	7	707293	709642	Motif:rnd-6_family-3083#LTR/Gypsy	7	707648	707925
TCONS_00052283	7	707293	709642	Motif:rnd-6_family-3083#LTR/Gypsy	7	707957	708059
TCONS_00052283	7	707293	709642	Motif:rnd-6_family-3083#LTR/Gypsy	7	708295	708391
TCONS_00052283	7	707293	709642	Motif:rnd-6_family-3083#LTR/Gypsy	7	708463	708718
TCONS_00052283	7	707293	709642	Motif:rnd-6_family-3083#LTR/Gypsy	7	708954	709050
TCONS_00052283	7	707293	709642	Motif:rnd-6_family-3083#LTR/Gypsy	7	709292	709523
TCONS_00052285	7	722312	724397	Motif:rnd-6_family-5877#Unknown	7	722246	722580
TCONS_00052339	7	1228239	1230612	Motif:rnd-1_family-41#LINE/L1	7	1228192	1229761
TCONS_00052339	7	1228239	1230612	Motif:rnd-1_family-46#Unknown	7	1229235	1232351
TCONS_00052340	7	1232014	1233705	Motif:rnd-1_family-46#Unknown	7	1229235	1232351
TCONS_00052340	7	1232014	1233705	Motif:rnd-6_family-2464#LINE/L1	7	1232368	1232837
TCONS_00052340	7	1232014	1233705	Motif:rnd-6_family-2464#LINE/L1	7	1233052	1233144
TCONS_00052340	7	1232014	1233705	Motif:rnd-6_family-2464#LINE/L1	7	1233322	1233671
TCONS_00052340	7	1232014	1233705	Motif:rnd-1_family-609#LINE/L1	7	1233674	1234017
TCONS_00052349	7	1382802	1387065	Motif:rnd-5_family-1367#LINE/L1	7	1382293	1382804
TCONS_00052349	7	1382802	1387065	Motif:rnd-1_family-359#LTR/Gypsy	7	1382805	1383069
TCONS_00052349	7	1382802	1387065	Motif:rnd-1_family-495#Unknown	7	1383214	1383473
TCONS_00052349	7	1382802	1387065	Motif:rnd-1_family-495#Unknown	7	1383526	1383667
TCONS_00052349	7	1382802	1387065	Motif:rnd-1_family-359#LTR/Gypsy	7	1386400	1386664
TCONS_00052349	7	1382802	1387065	Motif:rnd-1_family-495#Unknown	7	1386810	1387069
TCONS_00052359	7	1462876	1463471	Motif:rnd-5_family-177#LTR/Copia	7	1461504	1463253
TCONS_00052359	7	1462876	1463471	Motif:rnd-5_family-177#LTR/Copia	7	1463340	1463409
TCONS_00052382	7	1691812	1692070	Motif:rnd-1_family-101#LTR/Copia	7	1691802	1692084
TCONS_00056246	7	1692704	1692962	Motif:rnd-1_family-217#LTR/Copia	7	1692424	1692880
TCONS_00056246	7	1692704	1692962	Motif:rnd-1_family-294#LTR/Copia	7	1692884	1693511
TCONS_00052384	7	1714978	1715393	Motif:rnd-4_family-680#DNA/CMC-EnSpm	7	1715101	1716160
TCONS_00052418	7	2034682	2036252	Motif:rnd-6_family-672#Unknown	7	2034546	2034733
TCONS_00052419	7	2043068	2043811	Motif:rnd-6_family-6933#DNA/MULE-MuDR	7	2043361	2043587
TCONS_00052482	7	2543022	2544727	Motif:rnd-5_family-2188#LTR/Gypsy	7	2542987	2543118
TCONS_00052482	7	2543022	2544727	Motif:rnd-1_family-578#LTR/Gypsy	7	2543120	2543738
TCONS_00052482	7	2543022	2544727	Motif:rnd-6_family-9336#LINE/L1	7	2543749	2544794
TCONS_00052485	7	2576088	2577193	Motif:rnd-5_family-4982#DNA/MuLE-MuDR	7	2575473	2576455
TCONS_00052485	7	2576088	2577193	Motif:rnd-5_family-4982#DNA/MuLE-MuDR	7	2576585	2576916
TCONS_00056349	7	2620591	2620968	Motif:rnd-4_family-459#Unknown	7	2620524	2620746
TCONS_00056349	7	2620591	2620968	Motif:rnd-1_family-544#Unknown	7	2620838	2620999
TCONS_00052493	7	2645199	2647096	Motif:rnd-1_family-46#Unknown	7	2644183	2645650
TCONS_00052493	7	2645199	2647096	Motif:rnd-1_family-46#Unknown	7	2645842	2645939
TCONS_00052493	7	2645199	2647096	Motif:rnd-5_family-9441#LINE/L1	7	2645940	2645963
TCONS_00052493	7	2645199	2647096	Motif:rnd-1_family-272#LINE/L1	7	2646716	2646937
TCONS_00056374	7	2910733	2911457	Motif:rnd-5_family-831#LTR/Copia	7	2910842	2911469
TCONS_00052534	7	2957675	2958028	Motif:rnd-1_family-472#LTR/Copia	7	2957658	2958396
TCONS_00056380	7	2960426	2962864	Motif:rnd-1_family-336#LTR/Copia	7	2960410	2961291
TCONS_00056380	7	2960426	2962864	Motif:rnd-1_family-513#LTR/Copia	7	2961272	2962253
TCONS_00056380	7	2960426	2962864	Motif:rnd-5_family-1206#LTR/Copia	7	2962273	2962333
TCONS_00056380	7	2960426	2962864	Motif:rnd-5_family-1390#LTR/Copia	7	2962397	2962636
TCONS_00056380	7	2960426	2962864	Motif:rnd-1_family-513#LTR/Copia	7	2962641	2963072
TCONS_00056381	7	2963084	2963924	Motif:rnd-1_family-472#LTR/Copia	7	2963074	2963796
TCONS_00056414	7	3324329	3324814	Motif:rnd-1_family-149#LTR/Copia	7	3324109	3324710
TCONS_00056414	7	3324329	3324814	Motif:rnd-6_family-8350#Unknown	7	3324715	3324800
TCONS_00056414	7	3324329	3324814	Motif:rnd-1_family-478#LTR/Copia	7	3324807	3324868
TCONS_00052584	7	3457778	3458834	Motif:rnd-5_family-2398#DNA/MULE-MuDR	7	3457726	3458006
TCONS_00052584	7	3457778	3458834	Motif:rnd-1_family-382#DNA/MuLE-MuDR	7	3458016	3458972
TCONS_00056435	7	3586955	3592080	Motif:rnd-5_family-1337#Satellite	7	3586950	3587369
TCONS_00056435	7	3586955	3592080	Motif:rnd-6_family-3028#LTR/Copia	7	3588350	3590292
TCONS_00056435	7	3586955	3592080	Motif:rnd-5_family-2508#LTR/Copia	7	3590300	3590715
TCONS_00056435	7	3586955	3592080	Motif:rnd-5_family-1337#Satellite	7	3590736	3591641
TCONS_00056435	7	3586955	3592080	Motif:rnd-5_family-1337#Satellite	7	3591804	3592218
TCONS_00056443	7	3619294	3620269	Motif:rnd-6_family-3053#RC/Helitron	7	3619343	3619442
TCONS_00056443	7	3619294	3620269	Motif:rnd-6_family-3053#RC/Helitron	7	3619515	3619689
TCONS_00056443	7	3619294	3620269	Motif:rnd-6_family-3053#RC/Helitron	7	3619917	3620101
TCONS_00052598	7	3666981	3670848	Motif:rnd-1_family-496#Unknown	7	3668662	3668718
TCONS_00052598	7	3666981	3670848	Motif:rnd-4_family-425#Unknown	7	3669070	3669141
TCONS_00056454	7	3730104	3733214	Motif:rnd-6_family-3028#LTR/Copia	7	3731075	3732987
TCONS_00052608	7	3755822	3756138	Motif:rnd-5_family-2319#LTR/Gypsy	7	3755631	3755834
TCONS_00052608	7	3755822	3756138	Motif:rnd-1_family-522#LTR/Gypsy	7	3755840	3756794
TCONS_00052611	7	3832793	3833664	Motif:rnd-1_family-522#LTR/Gypsy	7	3832172	3832837
TCONS_00052611	7	3832793	3833664	Motif:rnd-5_family-2319#LTR/Gypsy	7	3832843	3833046
TCONS_00052611	7	3832793	3833664	Motif:rnd-1_family-423#LTR/Gypsy	7	3833049	3834098
TCONS_00056466	7	3848900	3849775	Motif:rnd-1_family-10#LTR/Gypsy	7	3848870	3852050
TCONS_00056477	7	3937602	3938907	Motif:rnd-1_family-423#LTR/Gypsy	7	3937536	3938615
TCONS_00056477	7	3937602	3938907	Motif:rnd-1_family-528#LTR/Gypsy	7	3938850	3939351
TCONS_00052622	7	4117010	4117856	Motif:rnd-6_family-2106#LINE/L1	7	4116982	4117929
TCONS_00052625	7	4146742	4148416	Motif:rnd-1_family-423#LTR/Gypsy	7	4146225	4147532
TCONS_00052625	7	4146742	4148416	Motif:rnd-6_family-5765#Unknown	7	4147534	4147576
TCONS_00052625	7	4146742	4148416	Motif:rnd-1_family-10#LTR/Gypsy	7	4147608	4148036
TCONS_00052625	7	4146742	4148416	Motif:rnd-1_family-10#LTR/Gypsy	7	4148071	4148562
TCONS_00056497	7	4183071	4183400	Motif:rnd-1_family-181#LTR/Gypsy	7	4182441	4183461
TCONS_00052628	7	4244058	4245115	Motif:rnd-6_family-10328#DNA/CMC-EnSpm	7	4244505	4244626
TCONS_00056501	7	4309345	4309910	Motif:rnd-6_family-1253#LTR/Copia	7	4309416	4310066
TCONS_00056503	7	4346400	4347132	Motif:rnd-1_family-423#LTR/Gypsy	7	4346204	4347510
TCONS_00056504	7	4347235	4347638	Motif:rnd-1_family-423#LTR/Gypsy	7	4346204	4347510
TCONS_00056504	7	4347235	4347638	Motif:rnd-5_family-2319#LTR/Gypsy	7	4347513	4347716
TCONS_00052642	7	4392302	4393006	Motif:rnd-1_family-9#LTR/Gypsy	7	4392199	4392482
TCONS_00052642	7	4392302	4393006	Motif:rnd-1_family-481#Unknown	7	4392492	4392672
TCONS_00052642	7	4392302	4393006	Motif:rnd-6_family-1012#Unknown	7	4392673	4392809
TCONS_00052651	7	4487385	4488964	Motif:rnd-1_family-359#LTR/Gypsy	7	4487385	4487645
TCONS_00052651	7	4487385	4488964	Motif:rnd-6_family-4907#Satellite	7	4487743	4488215
TCONS_00052651	7	4487385	4488964	Motif:rnd-1_family-509#LTR/Gypsy	7	4488276	4488362
TCONS_00052651	7	4487385	4488964	Motif:rnd-5_family-835#LTR/Gypsy	7	4488625	4488967
TCONS_00056513	7	4491538	4491925	Motif:rnd-5_family-605#LTR/Gypsy	7	4491041	4491783
TCONS_00056513	7	4491538	4491925	Motif:rnd-5_family-605#LTR/Gypsy	7	4491821	4492195
TCONS_00052654	7	4515537	4516038	Motif:rnd-1_family-243#LTR/Gypsy	7	4515448	4515663
TCONS_00052654	7	4515537	4516038	Motif:rnd-1_family-399#Simple_repeat	7	4515673	4516294
TCONS_00052655	7	4516127	4519273	Motif:rnd-1_family-399#Simple_repeat	7	4515673	4516294
TCONS_00052655	7	4516127	4519273	Motif:rnd-5_family-3683#LTR/Gypsy	7	4516247	4516964
TCONS_00052655	7	4516127	4519273	Motif:rnd-5_family-3683#LTR/Gypsy	7	4517500	4518507
TCONS_00052655	7	4516127	4519273	Motif:rnd-5_family-605#LTR/Gypsy	7	4518510	4518998
TCONS_00052655	7	4516127	4519273	Motif:rnd-5_family-3615#LTR/Gypsy	7	4518995	4519065
TCONS_00052655	7	4516127	4519273	Motif:rnd-5_family-605#LTR/Gypsy	7	4519059	4519273
TCONS_00052656	7	4526604	4528113	Motif:rnd-5_family-3683#LTR/Gypsy	7	4526444	4527045
TCONS_00052656	7	4526604	4528113	Motif:rnd-5_family-3683#LTR/Gypsy	7	4527155	4528222
TCONS_00052659	7	4540195	4541609	Motif:rnd-4_family-285#LINE	7	4541198	4541244
TCONS_00056540	7	4839405	4840429	Motif:rnd-4_family-193#LTR/Gypsy	7	4839443	4840465
TCONS_00052677	7	4863274	4864026	Motif:rnd-5_family-1337#Satellite	7	4861419	4864025
TCONS_00056544	7	4927767	4927994	Motif:rnd-6_family-31#LTR/Gypsy	7	4927396	4928738
TCONS_00052683	7	4928261	4928706	Motif:rnd-6_family-31#LTR/Gypsy	7	4927396	4928738
TCONS_00052688	7	5037908	5052355	Motif:rnd-1_family-370#Unknown	7	5037919	5038029
TCONS_00052688	7	5037908	5052355	Motif:rnd-1_family-495#Unknown	7	5038156	5038355
TCONS_00052688	7	5037908	5052355	Motif:rnd-1_family-509#LTR/Gypsy	7	5038590	5038665
TCONS_00052688	7	5037908	5052355	Motif:rnd-1_family-100#LINE/L1	7	5039278	5039442
TCONS_00052688	7	5037908	5052355	Motif:rnd-4_family-2123#DNA/PIF-Harbinger	7	5039710	5040079
TCONS_00052688	7	5037908	5052355	Motif:rnd-3_family-68#LINE/L1	7	5040403	5041270
TCONS_00052688	7	5037908	5052355	Motif:rnd-1_family-216#LINE/L1	7	5041297	5041766
TCONS_00052688	7	5037908	5052355	Motif:rnd-6_family-2106#LINE/L1	7	5041789	5042793
TCONS_00052688	7	5037908	5052355	Motif:rnd-5_family-3563#LINE/L1	7	5042829	5044701
TCONS_00052688	7	5037908	5052355	Motif:rnd-6_family-3081#DNA/hAT-Ac	7	5044984	5045121
TCONS_00052688	7	5037908	5052355	Motif:rnd-5_family-994#DNA/PIF-Harbinger	7	5045117	5046184
TCONS_00052688	7	5037908	5052355	Motif:rnd-5_family-994#DNA/PIF-Harbinger	7	5046227	5046831
TCONS_00052688	7	5037908	5052355	Motif:rnd-5_family-994#DNA/PIF-Harbinger	7	5046884	5047129
TCONS_00052692	7	5096517	5098185	Motif:rnd-4_family-3484#LTR/Copia	7	5094858	5097568
TCONS_00052692	7	5096517	5098185	Motif:rnd-1_family-513#LTR/Copia	7	5097572	5097798
TCONS_00052692	7	5096517	5098185	Motif:rnd-1_family-336#LTR/Copia	7	5097800	5098586
TCONS_00056559	7	5129664	5130572	Motif:rnd-6_family-10469#DNA/MULE-MuDR	7	5128682	5129756
TCONS_00056559	7	5129664	5130572	Motif:rnd-5_family-929#DNA/MULE-MuDR	7	5129757	5129956
TCONS_00056559	7	5129664	5130572	Motif:rnd-6_family-10469#DNA/MULE-MuDR	7	5129991	5130522
TCONS_00056559	7	5129664	5130572	Motif:rnd-6_family-6510#DNA/MuLE-MuDR	7	5130523	5130801
TCONS_00052710	7	5273066	5273958	Motif:rnd-5_family-177#LTR/Copia	7	5273377	5274246
TCONS_00052711	7	5274023	5274885	Motif:rnd-5_family-177#LTR/Copia	7	5273377	5274246
TCONS_00052711	7	5274023	5274885	Motif:rnd-5_family-177#LTR/Copia	7	5274410	5275776
TCONS_00056574	7	5275089	5275683	Motif:rnd-5_family-177#LTR/Copia	7	5274410	5275776
TCONS_00056588	7	5434331	5437589	Motif:rnd-3_family-80#LINE/L1	7	5434581	5436228
TCONS_00056588	7	5434331	5437589	Motif:rnd-4_family-7#LINE/L1	7	5436236	5436722
TCONS_00052768	7	5744530	5746293	Motif:rnd-6_family-634#DNA/MuLE-MuDR	7	5745042	5748247
TCONS_00056645	7	5821690	5822481	Motif:rnd-1_family-10#LTR/Gypsy	7	5819295	5822997
TCONS_00052780	7	5833984	5836119	Motif:rnd-1_family-438#Unknown	7	5835956	5836077
TCONS_00052780	7	5833984	5836119	Motif:rnd-1_family-454#Unknown	7	5836078	5836120
TCONS_00052780	7	5833984	5836119	Motif:rnd-3_family-296#Unknown	7	5836114	5836288
TCONS_00052807	7	6121833	6125024	Motif:rnd-5_family-927#LTR/Gypsy	7	6121828	6122999
TCONS_00052807	7	6121833	6125024	Motif:rnd-6_family-2311#LTR/Gypsy	7	6123639	6123760
TCONS_00052807	7	6121833	6125024	Motif:rnd-1_family-288#LTR/Gypsy	7	6123772	6124302
TCONS_00052807	7	6121833	6125024	Motif:rnd-5_family-835#LTR/Gypsy	7	6124527	6124917
TCONS_00052811	7	6201764	6207932	Motif:rnd-1_family-266#LTR/Gypsy	7	6202477	6202638
TCONS_00052811	7	6201764	6207932	Motif:rnd-5_family-642#LTR/Gypsy	7	6202639	6202937
TCONS_00052811	7	6201764	6207932	Motif:rnd-5_family-926#LTR/Gypsy	7	6203847	6204616
TCONS_00052811	7	6201764	6207932	Motif:rnd-1_family-252#LTR/Gypsy	7	6204618	6205265
TCONS_00052811	7	6201764	6207932	Motif:rnd-6_family-435#LTR/Gypsy	7	6205266	6205689
TCONS_00052811	7	6201764	6207932	Motif:rnd-1_family-601#Unknown	7	6205798	6205957
TCONS_00052811	7	6201764	6207932	Motif:rnd-5_family-2963#LTR/Gypsy	7	6206461	6206813
TCONS_00052811	7	6201764	6207932	Motif:rnd-1_family-556#LTR/Gypsy	7	6207218	6207455
TCONS_00052811	7	6201764	6207932	Motif:rnd-1_family-143#Simple_repeat	7	6207680	6208482
TCONS_00052849	7	6567880	6568792	Motif:rnd-5_family-4779#Simple_repeat	7	6567848	6568719
TCONS_00056809	7	7313236	7314871	Motif:rnd-1_family-41#LINE/L1	7	7313905	7313960
TCONS_00056824	7	7411918	7413714	Motif:rnd-1_family-46#Unknown	7	7410054	7412793
TCONS_00056824	7	7411918	7413714	Motif:rnd-1_family-41#LINE/L1	7	7412267	7413741
TCONS_00052918	7	7415352	7416689	Motif:rnd-5_family-2257#DNA/CMC-EnSpm	7	7415997	7418460
TCONS_00056834	7	7553328	7554492	Motif:rnd-5_family-893#LTR/Copia	7	7552040	7554976
TCONS_00052938	7	7559004	7562174	Motif:rnd-6_family-203#LTR/Gypsy	7	7559151	7559268
TCONS_00052962	7	7823747	7825514	Motif:rnd-5_family-926#LTR/Gypsy	7	7822909	7824081
TCONS_00052962	7	7823747	7825514	Motif:rnd-5_family-605#LTR/Gypsy	7	7824086	7825137
TCONS_00052962	7	7823747	7825514	Motif:rnd-5_family-3615#LTR/Gypsy	7	7825131	7825300
TCONS_00052962	7	7823747	7825514	Motif:rnd-5_family-3615#LTR/Gypsy	7	7825437	7826441
TCONS_00052974	7	7925821	7927151	Motif:rnd-1_family-536#Unknown	7	7926685	7926797
TCONS_00052974	7	7925821	7927151	Motif:rnd-4_family-285#LINE	7	7926823	7927157
TCONS_00052984	7	8005323	8006862	Motif:rnd-1_family-177#LTR/Copia	7	8006757	8006921
TCONS_00056905	7	8301685	8308224	Motif:rnd-1_family-609#LINE/L1	7	8302229	8302563
TCONS_00056905	7	8301685	8308224	Motif:rnd-1_family-46#Unknown	7	8303794	8306890
TCONS_00056905	7	8301685	8308224	Motif:rnd-1_family-41#LINE/L1	7	8306370	8307919
TCONS_00056906	7	8308317	8312428	Motif:rnd-1_family-315#Unknown	7	8311380	8311566
TCONS_00056906	7	8308317	8312428	Motif:rnd-6_family-16318#DNA/PIF-Harbinger	7	8311652	8311678
TCONS_00056906	7	8308317	8312428	Motif:rnd-1_family-89#DNA	7	8311894	8312002
TCONS_00053015	7	8315634	8316157	Motif:rnd-1_family-139#Unknown	7	8315971	8316040
TCONS_00053049	7	8709148	8709654	Motif:rnd-5_family-6#Unknown	7	8708769	8709451
TCONS_00056980	7	9013469	9014950	Motif:rnd-1_family-101#LTR/Copia	7	9014013	9014953
TCONS_00057034	7	9330825	9331871	Motif:rnd-1_family-149#LTR/Copia	7	9331247	9332658
TCONS_00057043	7	9373806	9376107	Motif:rnd-1_family-380#Unknown	7	9374920	9375029
TCONS_00057043	7	9373806	9376107	Motif:rnd-6_family-2048#Unknown	7	9375085	9375239
TCONS_00057043	7	9373806	9376107	Motif:rnd-1_family-96#DNA/hAT-Ac	7	9375324	9375933
TCONS_00057105	7	9854382	9855417	Motif:rnd-5_family-45#LTR/Gypsy	7	9853372	9855378
TCONS_00053253	7	10151129	10151848	Motif:rnd-4_family-680#DNA/CMC-EnSpm	7	10150947	10152715
TCONS_00057180	7	10527636	10530251	Motif:rnd-1_family-286#Unknown	7	10528304	10528355
TCONS_00057215	7	10868728	10870088	Motif:rnd-5_family-4158#Unknown	7	10869830	10869880
TCONS_00057215	7	10868728	10870088	Motif:rnd-1_family-105#Unknown	7	10869902	10870114
TCONS_00053331	7	10914700	10916125	Motif:rnd-1_family-204#DNA/PIF-Harbinger	7	10914643	10914841
TCONS_00053331	7	10914700	10916125	Motif:rnd-1_family-280#DNA/PIF-Harbinger	7	10915444	10915809
TCONS_00053331	7	10914700	10916125	Motif:rnd-5_family-2480#Unknown	7	10915811	10916018
TCONS_00053332	7	10916351	10917021	Motif:rnd-5_family-2480#Unknown	7	10916372	10916437
TCONS_00053332	7	10916351	10917021	Motif:rnd-5_family-2480#Unknown	7	10916541	10916715
TCONS_00053332	7	10916351	10917021	Motif:rnd-1_family-581#DNA/MuLE-MuDR	7	10916767	10916966
TCONS_00057252	7	11279272	11280522	Motif:rnd-1_family-183#DNA/PIF-Harbinger	7	11279543	11280427
TCONS_00057252	7	11279272	11280522	Motif:rnd-4_family-552#Unknown	7	11280442	11280712
TCONS_00053419	7	11534214	11536337	Motif:rnd-1_family-112#Unknown	7	11534167	11534262
TCONS_00053434	7	11607087	11608503	Motif:rnd-5_family-3615#LTR/Gypsy	7	11607506	11607543
TCONS_00053434	7	11607087	11608503	Motif:rnd-1_family-495#Unknown	7	11607633	11607774
TCONS_00053434	7	11607087	11608503	Motif:rnd-1_family-355#LTR/Gypsy	7	11608224	11608485
TCONS_00053438	7	11663332	11663631	Motif:rnd-1_family-19#DNA/CMC-EnSpm	7	11663326	11663883
TCONS_00053439	7	11664340	11664607	Motif:rnd-1_family-31#DNA/CMC-EnSpm	7	11663888	11664581
TCONS_00053439	7	11664340	11664607	Motif:rnd-1_family-25#DNA/CMC-EnSpm	7	11664582	11664909
TCONS_00053441	7	11677606	11679029	Motif:rnd-5_family-4073#DNA/TcMar-Pogo	7	11677697	11677862
TCONS_00053441	7	11677606	11679029	Motif:rnd-5_family-4073#DNA/TcMar-Pogo	7	11678017	11678196
TCONS_00053441	7	11677606	11679029	Motif:rnd-5_family-4073#DNA/TcMar-Pogo	7	11678494	11678616
TCONS_00053441	7	11677606	11679029	Motif:rnd-6_family-574#Unknown	7	11678693	11678810
TCONS_00053504	7	12018319	12019142	Motif:rnd-6_family-1821#Unknown	7	12018352	12018514
TCONS_00053504	7	12018319	12019142	Motif:rnd-6_family-11162#Unknown	7	12018744	12018951
TCONS_00053504	7	12018319	12019142	Motif:rnd-1_family-30#Unknown	7	12019069	12019326
TCONS_00057378	7	12141829	12142416	Motif:rnd-6_family-8228#Unknown	7	12141721	12142118
TCONS_00057421	7	12413670	12415282	Motif:rnd-4_family-425#Unknown	7	12413802	12414210
TCONS_00057479	7	12724002	12727786	Motif:rnd-3_family-59#Unknown	7	12724783	12725788
TCONS_00057479	7	12724002	12727786	Motif:rnd-3_family-59#Unknown	7	12726115	12726158
TCONS_00057479	7	12724002	12727786	Motif:rnd-1_family-103#Unknown	7	12726183	12726332
TCONS_00057479	7	12724002	12727786	Motif:rnd-1_family-386#Unknown	7	12726979	12727115
TCONS_00057479	7	12724002	12727786	Motif:rnd-5_family-1448#Unknown	7	12727468	12727952
TCONS_00057493	7	12813103	12815901	Motif:rnd-1_family-604#DNA/hAT-Ac	7	12813717	12813834
TCONS_00057493	7	12813103	12815901	Motif:rnd-4_family-476#DNA/hAT-Ac	7	12813840	12815542
TCONS_00057642	7	13830853	13832437	Motif:rnd-5_family-395#LINE/L1	7	13830539	13830854
TCONS_00057642	7	13830853	13832437	Motif:rnd-6_family-1236#LINE/L1	7	13830872	13831114
TCONS_00057642	7	13830853	13832437	Motif:rnd-6_family-1236#LINE/L1	7	13831559	13831809
TCONS_00057642	7	13830853	13832437	Motif:rnd-6_family-1236#LINE/L1	7	13832166	13832257
TCONS_00057642	7	13830853	13832437	Motif:rnd-5_family-9441#LINE/L1	7	13832269	13833388
TCONS_00054034	7	15513425	15515444	Motif:rnd-6_family-634#DNA/MuLE-MuDR	7	15513809	15513865
TCONS_00054061	7	15729512	15730518	Motif:rnd-1_family-461#Unknown	7	15730277	15730388
TCONS_00054061	7	15729512	15730518	Motif:rnd-6_family-11939#Unknown	7	15730403	15730562
TCONS_00057985	7	15955101	15957116	Motif:rnd-5_family-14972#LTR/Gypsy	7	15955100	15957346
TCONS_00054368	7	17154186	17156919	Motif:rnd-5_family-9554#LTR/Copia	7	17154191	17155038
TCONS_00054368	7	17154186	17156919	Motif:rnd-1_family-336#LTR/Copia	7	17155039	17156978
TCONS_00054418	7	17316081	17317430	Motif:rnd-6_family-314#Unknown	7	17316972	17317043
TCONS_00054486	7	17560260	17562813	Motif:rnd-1_family-132#Unknown	7	17560263	17560351
TCONS_00054486	7	17560260	17562813	Motif:rnd-6_family-2048#Unknown	7	17560520	17560676
TCONS_00054529	7	17862309	17864942	Motif:rnd-5_family-4453#Unknown	7	17862334	17862436
TCONS_00054529	7	17862309	17864942	Motif:rnd-1_family-244#Unknown	7	17862434	17862531
TCONS_00054529	7	17862309	17864942	Motif:rnd-1_family-236#Unknown	7	17862440	17862548
TCONS_00054540	7	17935959	17936957	Motif:rnd-1_family-504#Unknown	7	17935729	17936109
TCONS_00054540	7	17935959	17936957	Motif:rnd-1_family-581#DNA/MuLE-MuDR	7	17936330	17936530
TCONS_00054540	7	17935959	17936957	Motif:rnd-5_family-2480#Unknown	7	17936568	17936757
TCONS_00054540	7	17935959	17936957	Motif:rnd-5_family-2480#Unknown	7	17936833	17937074
TCONS_00058365	7	17939402	17940359	Motif:rnd-1_family-183#DNA/PIF-Harbinger	7	17939162	17940313
TCONS_00058387	7	18059863	18063228	Motif:rnd-5_family-9423#Unknown	7	18060713	18061608
TCONS_00058479	7	18566601	18567816	Motif:rnd-4_family-549#Unknown	7	18566545	18566913
TCONS_00058479	7	18566601	18567816	Motif:rnd-1_family-400#DNA/MuLE-MuDR	7	18567163	18567449
TCONS_00058479	7	18566601	18567816	Motif:rnd-1_family-183#DNA/PIF-Harbinger	7	18567495	18568204
TCONS_00058485	7	18587771	18589156	Motif:rnd-4_family-425#Unknown	7	18588832	18589118
TCONS_00054715	7	18958339	18960319	Motif:rnd-1_family-311#Unknown	7	18958320	18958403
TCONS_00054715	7	18958339	18960319	Motif:rnd-4_family-425#Unknown	7	18958664	18958848
TCONS_00054734	7	19057713	19058298	Motif:rnd-5_family-831#LTR/Copia	7	19057586	19057921
TCONS_00054735	7	19058414	19058729	Motif:rnd-5_family-831#LTR/Copia	7	19058404	19058679
TCONS_00058569	7	19061496	19064501	Motif:rnd-6_family-7911#LTR/Gypsy	7	19061496	19062740
TCONS_00058569	7	19061496	19064501	Motif:rnd-5_family-642#LTR/Gypsy	7	19064439	19064545
TCONS_00058622	7	19369313	19370013	Motif:rnd-6_family-11162#Unknown	7	19369250	19369487
TCONS_00058622	7	19369313	19370013	Motif:rnd-6_family-3996#Unknown	7	19369498	19369912
TCONS_00054815	7	19707578	19708643	Motif:rnd-5_family-1066#LINE/L1	7	19707976	19708075
TCONS_00058734	7	20060359	20062799	Motif:rnd-5_family-4472#DNA/CMC-EnSpm	7	20062349	20063452
TCONS_00058735	7	20066210	20068657	Motif:rnd-5_family-2257#DNA/CMC-EnSpm	7	20065646	20066300
TCONS_00058735	7	20066210	20068657	Motif:rnd-5_family-2257#DNA/CMC-EnSpm	7	20066393	20066482
TCONS_00058735	7	20066210	20068657	Motif:rnd-5_family-2257#DNA/CMC-EnSpm	7	20066560	20066950
TCONS_00058735	7	20066210	20068657	Motif:rnd-5_family-2257#DNA/CMC-EnSpm	7	20067039	20067265
TCONS_00058735	7	20066210	20068657	Motif:rnd-5_family-2257#DNA/CMC-EnSpm	7	20067439	20067609
TCONS_00054940	7	20321415	20321769	Motif:rnd-6_family-5671#Unknown	7	20321335	20321422
TCONS_00055049	7	20987889	20992725	Motif:rnd-5_family-1448#Unknown	7	20988288	20988686
TCONS_00055049	7	20987889	20992725	Motif:rnd-6_family-5129#Unknown	7	20988690	20989233
TCONS_00055049	7	20987889	20992725	Motif:rnd-6_family-5129#Unknown	7	20992096	20992285
TCONS_00055049	7	20987889	20992725	Motif:rnd-4_family-285#LINE	7	20992695	20992799
TCONS_00055213	7	21866051	21870086	Motif:rnd-5_family-1344#Unknown	7	21867106	21867304
TCONS_00059162	7	22340293	22344578	Motif:rnd-1_family-47#LTR	7	22342500	22342592
TCONS_00059162	7	22340293	22344578	Motif:rnd-1_family-93#DNA	7	22342519	22342603
TCONS_00059357	7	23258481	23260447	Motif:rnd-6_family-5848#Unknown	7	23258978	23259121
TCONS_00055680	7	24166294	24168276	Motif:rnd-5_family-2157#Unknown	7	24166277	24166932
TCONS_00055736	7	24522700	24524388	Motif:rnd-6_family-8114#DNA/MULE-MuDR	7	24523014	24523773
TCONS_00055794	7	24776072	24777520	Motif:rnd-5_family-17764#Unknown	7	24776712	24776939
TCONS_00055794	7	24776072	24777520	Motif:rnd-1_family-30#Unknown	7	24777466	24777615
TCONS_00055841	7	25054462	25054779	Motif:rnd-1_family-9#LTR/Gypsy	7	25052976	25055222
TCONS_00055910	7	25389382	25393571	Motif:rnd-6_family-5848#Unknown	7	25392282	25392430
TCONS_00059858	7	25513246	25517871	Motif:rnd-6_family-5848#Unknown	7	25515070	25515256
TCONS_00055953	7	25601444	25608774	Motif:rnd-1_family-21#DNA/hAT-Ac	7	25606984	25607680
TCONS_00059991	8	129017	130450	Motif:rnd-5_family-831#LTR/Copia	8	128739	129086
TCONS_00059991	8	129017	130450	Motif:rnd-5_family-831#LTR/Copia	8	129612	129917
TCONS_00059991	8	129017	130450	Motif:rnd-5_family-831#LTR/Copia	8	130435	130715
TCONS_00060015	8	260605	262705	Motif:rnd-5_family-1704#DNA/MuLE-MuDR	8	260324	261465
TCONS_00060038	8	357697	358055	Motif:rnd-6_family-8493#LINE/L1	8	357492	357880
TCONS_00060101	8	925363	926907	Motif:rnd-5_family-2157#Unknown	8	926262	926937
TCONS_00063314	8	963119	964422	Motif:rnd-6_family-16006#DNA/MULE-MuDR	8	962941	963147
TCONS_00063314	8	963119	964422	Motif:rnd-6_family-16006#DNA/MULE-MuDR	8	963632	963719
TCONS_00063330	8	1082958	1083678	Motif:rnd-1_family-143#Simple_repeat	8	1083576	1083665
TCONS_00060197	8	1536176	1539692	Motif:rnd-1_family-7#DNA/PIF-Harbinger	8	1537554	1537615
TCONS_00063390	8	1752351	1752641	Motif:rnd-1_family-25#DNA/CMC-EnSpm	8	1751887	1759502
TCONS_00063407	8	1900076	1903089	Motif:rnd-6_family-9164#LTR/Copia	8	1900271	1900407
TCONS_00063407	8	1900076	1903089	Motif:rnd-4_family-300#LTR/Copia	8	1900616	1902102
TCONS_00063407	8	1900076	1903089	Motif:rnd-1_family-558#LTR/Copia	8	1902134	1902299
TCONS_00063407	8	1900076	1903089	Motif:rnd-1_family-508#LTR/Copia	8	1902365	1902528
TCONS_00063407	8	1900076	1903089	Motif:rnd-5_family-427#LTR/Copia	8	1902529	1903170
TCONS_00063458	8	2308775	2310926	Motif:rnd-6_family-5877#Unknown	8	2310650	2310968
TCONS_00060344	8	2423799	2424671	Motif:rnd-6_family-2562#DNA/hAT-Ac	8	2423799	2424250
TCONS_00060344	8	2423799	2424671	Motif:rnd-6_family-2562#DNA/hAT-Ac	8	2424366	2424775
TCONS_00060354	8	2489998	2491516	Motif:rnd-4_family-298#LTR/Copia	8	2490889	2491745
TCONS_00063589	8	3406898	3407657	Motif:rnd-1_family-41#LINE/L1	8	3406877	3407349
TCONS_00063589	8	3406898	3407657	Motif:rnd-1_family-46#Unknown	8	3407517	3408725
TCONS_00063628	8	4045355	4045991	Motif:rnd-1_family-232#Unknown	8	4045972	4046103
TCONS_00063633	8	4091755	4093368	Motif:rnd-4_family-549#Unknown	8	4092331	4092414
[truncated: 587 more rows]
