# Supplementary material for: Integrative analysis of genome‐wide lncRNA and mRNA expression in newly synthesized Brassica hexaploids
Source: Ecol Evol. 2018 May 15;8(12):6034–52. doi: 10.1002/ece3.4152 (PMC6024132; doi:10.1002/ece3.4152)
Supplement: Supplementary file 8 [file ECE3-8-6034-s008.xlsx]

## Sheet: Sheet1
Table S3
lncRNA_id	class_code	ABC_fpkm	A_fpkm	log2(fold_change)	regulation	p_value
TCONS_00004043	"u"	0	2.24983	-inf	down	5e-05
TCONS_00014013	"u"	9.47661	0	inf	up	5e-05
TCONS_00014356	"u"	0	8.47817	-inf	down	5e-05
TCONS_00015190	"u"	0	4.68049	-inf	down	5e-05
TCONS_00021775	"u"	0	2.77775	-inf	down	5e-05
TCONS_00037892	"u"	14.9992	0	inf	up	5e-05
TCONS_00038606	"u"	0	15.0435	-inf	down	5e-05
TCONS_00038783	"u"	0	13.3772	-inf	down	5e-05
TCONS_00039447	"u"	0	7.56659	-inf	down	5e-05
TCONS_00041725	"u"	22.4564	0	inf	up	5e-05
TCONS_00043825	"u"	0	9.29029	-inf	down	5e-05
TCONS_00045481	"u"	0	6.99698	-inf	down	5e-05
TCONS_00056588	"u"	0	3.94444	-inf	down	5e-05
TCONS_00056835	"u"	0	4.79448	-inf	down	5e-05
TCONS_00065365	"u"	0	38.8321	-inf	down	5e-05
TCONS_00067973	"u"	0	19.1197	-inf	down	5e-05
TCONS_00068287	"u"	0	4.9099	-inf	down	5e-05
TCONS_00071021	"o"	0	2.55988	-inf	down	5e-05
TCONS_00074706	"u"	0	73.0694	-inf	down	5e-05
TCONS_00075151	"u"	0	38.7381	-inf	down	5e-05
TCONS_00076016	"o"	11.1109	0	inf	up	5e-05
TCONS_00052711	"u"	14.5674	0	inf	up	0.0001
TCONS_00003494	"u"	0	7.94047	-inf	down	0.00015
TCONS_00013330	"u"	200.257	0	inf	up	0.00015
TCONS_00017262	"o"	8.26734	0	inf	up	0.00015
TCONS_00056573	"u"	15.1672	0	inf	up	0.00015
TCONS_00051157	"o"	21.1137	0	inf	up	0.0002
TCONS_00053438	"u"	35.6526	0	inf	up	0.0002
TCONS_00078688	"u"	0	187.473	-inf	down	0.0002
TCONS_00017313	"u"	201.069	0	inf	up	0.0003
TCONS_00037651	"u"	0	1.64569	-inf	down	0.0003
TCONS_00060950	"u"	17.5029	0	inf	up	0.0003
TCONS_00063390	"u"	55.3148	0	inf	up	0.00035
TCONS_00010032	"u"	0	16.6311	-inf	down	0.00045
TCONS_00051734	"u"	0	8.23471	-inf	down	0.00045
TCONS_00076836	"o"	0	14.927	-inf	down	0.0005
TCONS_00081924	"u"	7.99759	0	inf	up	0.0006
TCONS_00014014	"u"	34.854	0	inf	up	0.00065
TCONS_00056589	"u"	0	2.16948	-inf	down	0.00065
TCONS_00081975	"u"	0	20.3011	-inf	down	0.0007
TCONS_00014120	"u"	16.1393	0	inf	up	0.00075
TCONS_00014010	"u"	0	1.39529	-inf	down	0.0008
TCONS_00046649	"u"	4.07019	0	inf	up	0.0008
TCONS_00010078	"u"	0	5.07308	-inf	down	0.0009
TCONS_00023779	"u"	0	1.88895	-inf	down	0.00105
TCONS_00018121	"u"	21.0414	0	inf	up	0.0011
TCONS_00077361	"o"	0	5.28437	-inf	down	0.0013
TCONS_00049190	"u"	1632.04	114.486	3.83344	up	0.0014
TCONS_00056572	"u"	7.78293	0	inf	up	0.00145
TCONS_00073653	"u"	0	1.08005	-inf	down	0.0015
TCONS_00005678	"u"	97.5902	0	inf	up	0.0016
TCONS_00037891	"u"	11.0599	0	inf	up	0.00165
TCONS_00008260	"u"	0	3.78355	-inf	down	0.0019
TCONS_00042870	"u"	0	2.24118	-inf	down	0.0019
TCONS_00072179	"u"	5.92385	0	inf	up	0.0019
TCONS_00078851	"u"	33.2404	0	inf	up	0.0019
TCONS_00068191	"u"	33.5647	0	inf	up	0.002
TCONS_00008166	"u"	0	4.77218	-inf	down	0.0021
TCONS_00018007	"u"	30.3151	0	inf	up	0.00215
TCONS_00078335	"u"	0	8.26192	-inf	down	0.00255
TCONS_00009576	"u"	4.40763	0	inf	up	0.0026
TCONS_00018700	"o"	8.54164	0	inf	up	0.0026
TCONS_00046148	"o"	0	2.27899	-inf	down	0.0027
TCONS_00052238	"u"	9.16215	0	inf	up	0.0029
TCONS_00032068	"u"	8.68411	0	inf	up	0.00315
TCONS_00022187	"u"	0	1.89448	-inf	down	0.0034
TCONS_00046222	"u"	0	3.28689	-inf	down	0.00355
TCONS_00041937	"u"	2.86745	0	inf	up	0.0037
TCONS_00052710	"u"	8.3624	0	inf	up	0.0038
TCONS_00052712	"u"	6.84946	0	inf	up	0.004
TCONS_00050152	"u"	13.3315	0	inf	up	0.0041
TCONS_00073864	"u"	11.3042	0	inf	up	0.0047
TCONS_00037917	"u"	4.97501	0	inf	up	0.00495
TCONS_00045437	"u"	19.1954	0	inf	up	0.00495
TCONS_00038871	"u"	4.48855	0	inf	up	0.005
TCONS_00012502	"u"	721.305	114.037	2.66111	up	0.00505
TCONS_00077149	"o"	0	1.16517	-inf	down	0.00545
TCONS_00016474	"o"	8.57554	124.978	-3.86531	down	0.0058
TCONS_00005496	"o"	1.61441	0	inf	up	0.0059
TCONS_00012762	"u"	0	4.04775	-inf	down	0.006
TCONS_00071036	"u"	0	11.0902	-inf	down	0.006
TCONS_00046012	"u"	0	8.95291	-inf	down	0.00615
TCONS_00075149	"u"	0	4.08322	-inf	down	0.00615
TCONS_00069078	"u"	0	2.26376	-inf	down	0.0062
TCONS_00027454	"u"	1.80301	0	inf	up	0.00625
TCONS_00049603	"u"	2.31502	0	inf	up	0.00625
TCONS_00075549	"u"	1.9567	0	inf	up	0.00625
TCONS_00035894	"u"	256.841	1522.45	-2.56744	down	0.0063
TCONS_00056574	"u"	8.80944	0	inf	up	0.00645
TCONS_00065716	"u"	0	3.24885	-inf	down	0.00655
TCONS_00035537	"u"	0	2.99854	-inf	down	0.00665
TCONS_00052938	"u"	0	1.47445	-inf	down	0.00665
TCONS_00060024	"u"	0	4.06768	-inf	down	0.00665
TCONS_00068676	"u"	0	1.83643	-inf	down	0.0069
TCONS_00074234	"u"	7.9518	0	inf	up	0.007
TCONS_00009595	"u"	6.91974	0	inf	up	0.0071
TCONS_00070167	"o"	1.46907	0	inf	up	0.0072
TCONS_00076445	"x"	0	20.3886	-inf	down	0.00735
TCONS_00041724	"u"	27.8994	0	inf	up	0.0074
TCONS_00037136	"u"	0	5.57671	-inf	down	0.0076
TCONS_00053504	"u"	0	2.53908	-inf	down	0.0076
TCONS_00073253	"u"	0	2.19042	-inf	down	0.0076
TCONS_00018053	"u"	4.97099	0	inf	up	0.00785
TCONS_00056497	"u"	7.79494	0	inf	up	0.00785
TCONS_00031657	"u"	0	2.88174	-inf	down	0.00805
TCONS_00034162	"u"	0	3.73553	-inf	down	0.00805
TCONS_00054735	"u"	0	8.87102	-inf	down	0.00805
TCONS_00081008	"u"	0	1.98699	-inf	down	0.00805
TCONS_00049719	"o"	0	4.9538	-inf	down	0.00815
TCONS_00006985	"u"	0	4.03085	-inf	down	0.0083
TCONS_00060922	"u"	2.07999	0	inf	up	0.0083
TCONS_00050080	"u"	20.9515	0	inf	up	0.00875
TCONS_00068800	"u"	48.1704	0	inf	up	0.0088
TCONS_00069898	"u"	29.3886	0	inf	up	0.0089
TCONS_00006505	"u"	5.2753	0	inf	up	0.009
TCONS_00009799	"u"	8.18548	0	inf	up	0.009
TCONS_00010615	"u"	2.79258	0	inf	up	0.009
TCONS_00038163	"u"	5.92606	0	inf	up	0.009
TCONS_00053439	"u"	17.2019	0	inf	up	0.009
TCONS_00057642	"u"	0.953519	0	inf	up	0.009
TCONS_00069723	"u"	4.66058	0	inf	up	0.009
TCONS_00075064	"u"	4.54869	0	inf	up	0.009
TCONS_00075685	"u"	23.4386	0	inf	up	0.009
TCONS_00081929	"u"	21.4092	0	inf	up	0.009
TCONS_00013560	"u"	1.21754	0	inf	up	0.00925
TCONS_00014791	"u"	1.60919	0	inf	up	0.00925
TCONS_00027815	"u"	1.59944	0	inf	up	0.00925
TCONS_00028648	"u"	1.16064	0	inf	up	0.00925
TCONS_00031098	"u"	22.7921	0	inf	up	0.00925
TCONS_00041918	"u"	3.80582	0	inf	up	0.00925
TCONS_00063843	"u"	5.19677	0	inf	up	0.00925
TCONS_00063944	"u"	1.77773	0	inf	up	0.00925
TCONS_00069069	"u"	4.32404	0	inf	up	0.00925
TCONS_00074248	"u"	3.2699	0	inf	up	0.00925
TCONS_00074249	"u"	3.67539	0	inf	up	0.00925
TCONS_00074346	"u"	4.7366	0	inf	up	0.00925
TCONS_00074378	"u"	2.11927	0	inf	up	0.00925
TCONS_00074919	"u"	2.73099	0	inf	up	0.00925
TCONS_00031184	"o"	16.4119	0.00562542	11.5105	up	0.0097
TCONS_00028769	"u"	0	6.94789	-inf	down	0.00975
TCONS_00030382	"u"	0	3.7448	-inf	down	0.00975
TCONS_00046217	"u"	14.304	0	inf	up	0.0098
TCONS_00046460	"x"	2.23639	0	inf	up	0.01015
TCONS_00081925	"u"	7.98696	0	inf	up	0.01025
TCONS_00041391	"u"	3.82271	0	inf	up	0.0105
TCONS_00031725	"u"	3.11025	0	inf	up	0.01075
TCONS_00004220	"u"	0	2.17021	-inf	down	0.01095
TCONS_00053453	"u"	0	10.5855	-inf	down	0.01095
TCONS_00057421	"o"	0	1.00518	-inf	down	0.01095
TCONS_00074322	"u"	0	1.43866	-inf	down	0.01095
TCONS_00063858	"o"	1.77224	0	inf	up	0.011
TCONS_00009575	"u"	5.76793	0	inf	up	0.01125
TCONS_00041393	"u"	10.7308	0	inf	up	0.0118
TCONS_00067204	"u"	0	1.42734	-inf	down	0.01185
TCONS_00042410	"u"	46.3811	0	inf	up	0.0121
TCONS_00009578	"u"	9.8612	0	inf	up	0.01225
TCONS_00007622	"u"	0	8.83942	-inf	down	0.01265
TCONS_00017333	"u"	0	3.38452	-inf	down	0.01265
TCONS_00026626	"u"	0	2.85667	-inf	down	0.01265
TCONS_00049015	"u"	0	1.59253	-inf	down	0.01265
TCONS_00057758	"u"	0	2.63889	-inf	down	0.01265
TCONS_00075228	"u"	0	1.95648	-inf	down	0.01265
TCONS_00075972	"u"	0	3.91136	-inf	down	0.01265
TCONS_00043355	"u"	0	2.75575	-inf	down	0.01285
TCONS_00031830	"o"	0	2.21522	-inf	down	0.0129
TCONS_00009577	"u"	9.31012	0	inf	up	0.01345
TCONS_00009682	"u"	7.17459	0	inf	up	0.01345
TCONS_00017780	"u"	0.993648	0	inf	up	0.01345
TCONS_00018134	"u"	4.53829	0	inf	up	0.01345
TCONS_00028415	"u"	18.7143	0	inf	up	0.01345
TCONS_00029899	"u"	1.55533	0	inf	up	0.01345
TCONS_00038300	"u"	3.31503	0	inf	up	0.01345
TCONS_00041948	"u"	2.61003	0	inf	up	0.01345
TCONS_00041949	"u"	2.08216	0	inf	up	0.01345
TCONS_00045922	"u"	1.62465	0	inf	up	0.01345
TCONS_00046193	"u"	1.96043	0	inf	up	0.01345
TCONS_00053315	"u"	2.09265	0	inf	up	0.01345
TCONS_00056443	"u"	2.48446	0	inf	up	0.01345
TCONS_00064626	"u"	2.54632	0	inf	up	0.01345
TCONS_00077850	"u"	4.09776	0	inf	up	0.01345
TCONS_00081095	"u"	9.84816	0	inf	up	0.01345
TCONS_00010922	"o"	106.588	21.7852	2.29062	up	0.01395
TCONS_00009958	"o"	11.913	0.000196669	15.8864	up	0.01405
TCONS_00009673	"u"	5.57983	0	inf	up	0.0141
TCONS_00026461	"o"	1.13191	0	inf	up	0.01525
TCONS_00007582	"u"	42.669	0	inf	up	0.01555
TCONS_00014592	"u"	0.944463	0	inf	up	0.01555
TCONS_00017083	"u"	9.28546	0	inf	up	0.01555
TCONS_00017790	"u"	1.65915	0	inf	up	0.01555
TCONS_00018523	"u"	1.5723	0	inf	up	0.01555
TCONS_00035811	"u"	0.955654	0	inf	up	0.01555
TCONS_00038001	"u"	5.26004	0	inf	up	0.01555
TCONS_00039234	"u"	3.28372	0	inf	up	0.01555
TCONS_00049526	"u"	4.8486	0	inf	up	0.01555
TCONS_00057034	"u"	1.44089	0	inf	up	0.01555
TCONS_00057378	"u"	2.46571	0	inf	up	0.01555
TCONS_00060836	"u"	1.21772	0	inf	up	0.01555
TCONS_00060951	"u"	1.63664	0	inf	up	0.01555
TCONS_00063561	"u"	5.92923	0	inf	up	0.01555
TCONS_00063829	"u"	6.13185	0	inf	up	0.01555
TCONS_00074207	"u"	32.7829	0	inf	up	0.01555
TCONS_00074927	"u"	0.942304	0	inf	up	0.01555
TCONS_00009502	"o"	2.08552	0	inf	up	0.0157
TCONS_00009579	"u"	18.2502	0	inf	up	0.0157
TCONS_00042810	"u"	0	1.18765	-inf	down	0.016
TCONS_00048168	"u"	0	1.58018	-inf	down	0.01615
TCONS_00060354	"u"	0	1.34636	-inf	down	0.01615
TCONS_00069488	"u"	0	3.95884	-inf	down	0.01615
TCONS_00009594	"u"	35.7027	0	inf	up	0.0171
TCONS_00037118	"u"	0.551719	17.2527	-4.96675	down	0.01735
TCONS_00056609	"o"	1.24166	0	inf	up	0.0175
TCONS_00073534	"o"	0	1.02231	-inf	down	0.01755
TCONS_00041027	"u"	0	6.08155	-inf	down	0.01835
TCONS_00007573	"u"	0.843171	0	inf	up	0.0189
TCONS_00017314	"u"	2.52483	0	inf	up	0.0189
TCONS_00017915	"u"	16.559	0	inf	up	0.0189
TCONS_00035919	"u"	1.55735	0	inf	up	0.0189
TCONS_00042049	"o"	0	2.30056	-inf	down	0.0189
TCONS_00053475	"u"	0.711161	0	inf	up	0.0189
TCONS_00056246	"u"	9.32212	0	inf	up	0.0189
TCONS_00060659	"u"	3.98428	0	inf	up	0.0189
TCONS_00074200	"u"	4.64207	0	inf	up	0.0189
TCONS_00074202	"u"	3.56743	0	inf	up	0.0189
TCONS_00082154	"u"	33.7498	614.861	-4.18731	down	0.0192
TCONS_00038484	"u"	6.68256	0	inf	up	0.01925
TCONS_00021566	"u"	0	1.97722	-inf	down	0.01935
TCONS_00050042	"u"	0	1.44886	-inf	down	0.01935
TCONS_00070286	"u"	0	2.76708	-inf	down	0.01935
TCONS_00073556	"u"	0	10.5612	-inf	down	0.01935
TCONS_00067361	"o"	0	0.857942	-inf	down	0.0197
TCONS_00003486	"o"	0	3.12899	-inf	down	0.0199
TCONS_00063755	"u"	1.31549	0	inf	up	0.0204
TCONS_00041886	"u"	7.60518	0	inf	up	0.0205
TCONS_00068598	"u"	2.11428	0	inf	up	0.0205
TCONS_00026806	"u"	0	22.1418	-inf	down	0.0206
TCONS_00056783	"u"	0	3.27667	-inf	down	0.0206
TCONS_00062050	"u"	0	3.37168	-inf	down	0.0206
TCONS_00070327	"u"	0	6.37003	-inf	down	0.0206
TCONS_00058367	"o"	0.000167005	6.38824	-15.2232	down	0.02065
TCONS_00073597	"u"	0	3.83369	-inf	down	0.02065
TCONS_00078695	"u"	5.06787	0	inf	up	0.0208
TCONS_00028691	"o"	88.5068	16.0551	2.46275	up	0.021
TCONS_00023957	"u"	7.70761	0	inf	up	0.02105
TCONS_00034093	"o"	87.6053	14.2754	2.61749	up	0.02105
TCONS_00063157	"o"	0.942718	0	inf	up	0.02145
TCONS_00010937	"o"	0	1.31246	-inf	down	0.0217
TCONS_00037526	"u"	4.16412	0	inf	up	0.0219
TCONS_00053049	"u"	3.34362	0	inf	up	0.0219
TCONS_00074401	"u"	14.6314	0	inf	up	0.0219
TCONS_00006695	"u"	4.33191	0	inf	up	0.02235
TCONS_00010577	"u"	3.48418	0	inf	up	0.02235
TCONS_00019973	"u"	1.90233	0	inf	up	0.02235
TCONS_00026514	"u"	3.17424	0	inf	up	0.02235
TCONS_00033080	"u"	0	3.35455	-inf	down	0.02235
TCONS_00038282	"u"	2.28993	0	inf	up	0.02235
TCONS_00049789	"u"	2.19231	0	inf	up	0.02235
TCONS_00067280	"u"	3.14665	0	inf	up	0.02235
TCONS_00070427	"u"	0	11.4548	-inf	down	0.02235
TCONS_00074223	"u"	0.875006	0	inf	up	0.02235
TCONS_00074375	"u"	3.67778	0	inf	up	0.02235
TCONS_00074851	"u"	0.983319	0	inf	up	0.02235
TCONS_00081405	"u"	1.00243	0	inf	up	0.02235
TCONS_00077882	"u"	3.55767	0	inf	up	0.02305
TCONS_00065244	"x"	11531.8	2968.87	1.95762	up	0.0235
TCONS_00009713	"u"	6.93053	0	inf	up	0.02435
TCONS_00070168	"o"	0.932077	0	inf	up	0.0251
TCONS_00029885	"u"	9.69153	0	inf	up	0.0254
TCONS_00047571	"o"	1.89467e-05	1.13608	-15.8718	down	0.02555
TCONS_00005719	"u"	451.157	65.9603	2.77396	up	0.0258
TCONS_00037219	"u"	0	4.44081	-inf	down	0.02585
TCONS_00058924	"u"	0	2.05894	-inf	down	0.02585
TCONS_00075168	"u"	0	1.95076	-inf	down	0.02585
TCONS_00056565	"o"	10.7347	0.00298314	11.8132	up	0.0262
TCONS_00007321	"u"	2.51577	0	inf	up	0.02725
TCONS_00022463	"u"	1.2144	0	inf	up	0.02725
TCONS_00027657	"u"	1.16912	0	inf	up	0.02725
TCONS_00039732	"u"	6.97762	0	inf	up	0.02725
TCONS_00052236	"u"	1.11213	0	inf	up	0.02725
TCONS_00061650	"u"	2.15428	0	inf	up	0.02725
TCONS_00063741	"u"	1.23563	0	inf	up	0.02725
TCONS_00064722	"u"	1.3597	0	inf	up	0.02725
TCONS_00075505	"u"	2.37305	0	inf	up	0.02725
TCONS_00034495	"u"	6.3623	0	inf	up	0.0276
TCONS_00074459	"u"	5.66802	0	inf	up	0.0277
TCONS_00027455	"u"	1.50018	0	inf	up	0.02775
TCONS_00071670	"u"	137.005	545.079	-1.99224	down	0.0278
TCONS_00006568	"u"	0	1.88706	-inf	down	0.02805
TCONS_00020082	"u"	0	2.32178	-inf	down	0.02805
TCONS_00040817	"u"	0	1.98147	-inf	down	0.02805
TCONS_00042811	"u"	0	2.16143	-inf	down	0.02805
TCONS_00045057	"u"	0	4.72506	-inf	down	0.02805
TCONS_00050271	"u"	0	9.593	-inf	down	0.02805
TCONS_00051076	"u"	0	6.50474	-inf	down	0.02805
TCONS_00056754	"u"	0	10.1415	-inf	down	0.02805
TCONS_00057123	"u"	0	6.5032	-inf	down	0.02805
TCONS_00064075	"u"	0	2.19519	-inf	down	0.02805
TCONS_00068211	"u"	0	4.27542	-inf	down	0.02805
TCONS_00026097	"o"	3.01139	73.6818	-4.61281	down	0.0283
TCONS_00076401	"o"	0.000109989	3.08347	-14.7749	down	0.0288
TCONS_00050056	"u"	57.8826	0	inf	up	0.02915
TCONS_00063814	"u"	5.65098	77.3202	-3.77427	down	0.02955
TCONS_00023023	"u"	0	1.04515	-inf	down	0.03
TCONS_00003866	"o"	2.27417	17.8403	-2.97173	down	0.03015
TCONS_00005159	"u"	8.60068	0	inf	up	0.03025
TCONS_00074893	"u"	3.84698	0	inf	up	0.03025
TCONS_00078024	"u"	6.18066	0	inf	up	0.03025
TCONS_00022636	"u"	1.87577	0	inf	up	0.0306
TCONS_00011443	"u"	0	11.5191	-inf	down	0.0312
TCONS_00059140	"u"	0	8.56365	-inf	down	0.0312
TCONS_00067976	"u"	0	0.975545	-inf	down	0.0312
TCONS_00040701	"o"	0	1.30473	-inf	down	0.0313
TCONS_00005745	"u"	16.3013	0	inf	up	0.03205
TCONS_00014540	"u"	8.12711	0	inf	up	0.03205
TCONS_00063844	"u"	1.20296	0	inf	up	0.03205
TCONS_00068599	"u"	7.2386	0	inf	up	0.03205
TCONS_00074297	"u"	13.5084	0	inf	up	0.03205
TCONS_00030369	"x"	0	1.12196	-inf	down	0.0324
TCONS_00041963	"o"	1.42622	0	inf	up	0.0342
TCONS_00006984	"u"	0	2.93556	-inf	down	0.03435
TCONS_00038056	"u"	6.1298	0	inf	up	0.0348
TCONS_00019966	"u"	289.172	1354.66	-2.22793	down	0.03485
TCONS_00005980	"u"	0	3.59546	-inf	down	0.0352
TCONS_00012763	"u"	0	2.77356	-inf	down	0.0352
TCONS_00031658	"u"	0	2.71547	-inf	down	0.0352
TCONS_00031865	"u"	0	3.41505	-inf	down	0.0352
TCONS_00060355	"u"	0	2.60236	-inf	down	0.0352
TCONS_00069410	"u"	0	9.24669	-inf	down	0.0352
TCONS_00076887	"u"	0	2.71208	-inf	down	0.0352
TCONS_00060198	"o"	0.000256163	1.03995	-11.9872	down	0.0353
TCONS_00003485	"o"	0	2.17193	-inf	down	0.03645
TCONS_00042143	"u"	9.03287	0	inf	up	0.03655
TCONS_00056957	"u"	3.14923	0	inf	up	0.03675
TCONS_00068769	"u"	9.24392	0	inf	up	0.03675
TCONS_00021954	"o"	0.000150384	3.69636	-14.5852	down	0.0368
TCONS_00068109	"o"	0	1.16214	-inf	down	0.0368
TCONS_00019818	"o"	0.00032128	1.60983	-12.2908	down	0.03685
TCONS_00069227	"u"	7.23825	0	inf	up	0.0373
TCONS_00058350	"u"	5.24053	1620.5	-8.27251	down	0.03825
TCONS_00058366	"o"	6.16415	31.4613	-2.3516	down	0.0388
TCONS_00006504	"u"	4.40828	0	inf	up	0.0389
TCONS_00046022	"u"	2.16498	0	inf	up	0.0389
TCONS_00073985	"u"	6.6822	0	inf	up	0.0389
TCONS_00005645	"u"	18.17	0	inf	up	0.0394
TCONS_00032130	"x"	2.35841	25.2501	-3.4204	down	0.0404
TCONS_00059535	"o"	5.78077	40.2684	-2.80032	down	0.04095
TCONS_00073299	"o"	0	1.87163	-inf	down	0.04105
TCONS_00073337	"o"	0	1.44649	-inf	down	0.04105
TCONS_00004533	"u"	0	8.63259	-inf	down	0.0418
TCONS_00034804	"u"	0	4.73041	-inf	down	0.0418
TCONS_00068223	"u"	7.03066	0	inf	up	0.04185
TCONS_00031396	"o"	4.31392e-05	0.961065	-14.4433	down	0.042
TCONS_00033727	"o"	184.667	0	inf	up	0.0433
TCONS_00075705	"o"	0	148.342	-inf	down	0.0433
TCONS_00056414	"u"	13.0061	0	inf	up	0.04375
TCONS_00072872	"o"	1.47019	0.000180267	12.9936	up	0.04525
TCONS_00044757	"o"	25.8719	0.0479923	9.07437	up	0.0453
TCONS_00076342	"o"	52.7323	185.355	-1.81353	down	0.04665
TCONS_00015700	"u"	0	1.33033	-inf	down	0.0477
TCONS_00042732	"u"	2.36602	0	inf	up	0.04815
TCONS_00009672	"u"	2.54024	0	inf	up	0.04875
TCONS_00014171	"u"	11.8472	0	inf	up	0.04875
TCONS_00046127	"u"	5.15237	0	inf	up	0.04875
TCONS_00060038	"u"	6.49965	0	inf	up	0.04875
TCONS_00060526	"u"	21.7107	0	inf	up	0.04875
TCONS_00073123	"u"	8.40707	0	inf	up	0.04875
TCONS_00074606	"u"	2.96078	0	inf	up	0.04875
TCONS_00008387	"u"	17.8952	86.5122	-2.27333	down	0.0491
