# Supplementary material for: Integrative analysis of genome‐wide lncRNA and mRNA expression in newly synthesized Brassica hexaploids
Source: Ecol Evol. 2018 May 15;8(12):6034–52. doi: 10.1002/ece3.4152 (PMC6024132; doi:10.1002/ece3.4152)
Supplement: Supplementary file 9 [file ECE3-8-6034-s009.xlsx]

## Sheet: Sheet1
Table S4
lncRNA_id	class_code	ABC_fpkm	BC_fpkm	log2(fold_change)	regulation	p_value
TCONS_00008107	"u"	21.5536	0	inf	up	5e-05
TCONS_00009417	"u"	19.0747	0	inf	up	5e-05
TCONS_00016623	"u"	42.0909	0	inf	up	5e-05
TCONS_00017615	"u"	21.1024	0	inf	up	5e-05
TCONS_00018229	"u"	83.9998	0	inf	up	5e-05
TCONS_00019966	"u"	251.462	0	inf	up	5e-05
TCONS_00023745	"u"	62.3985	0	inf	up	5e-05
TCONS_00025143	"u"	1290.4	0	inf	up	5e-05
TCONS_00029001	"u"	76.4425	0	inf	up	5e-05
TCONS_00038132	"u"	10.6186	0	inf	up	5e-05
TCONS_00039788	"o"	73.5555	0	inf	up	5e-05
TCONS_00042112	"u"	5.7954	0	inf	up	5e-05
TCONS_00042124	"u"	13.1344	0	inf	up	5e-05
TCONS_00042817	"u"	52.8295	0	inf	up	5e-05
TCONS_00046125	"u"	68.2369	0	inf	up	5e-05
TCONS_00046925	"o"	13.3613	0	inf	up	5e-05
TCONS_00047172	"u"	15.1381	0	inf	up	5e-05
TCONS_00047236	"u"	12.2384	0	inf	up	5e-05
TCONS_00049190	"u"	1418.93	0	inf	up	5e-05
TCONS_00049303	"u"	18.5092	0	inf	up	5e-05
TCONS_00051119	"u"	8.56385	0	inf	up	5e-05
TCONS_00052041	"o"	17.2091	0	inf	up	5e-05
TCONS_00054118	"u"	1211.56	0	inf	up	5e-05
TCONS_00061066	"u"	258.734	0	inf	up	5e-05
TCONS_00064467	"o"	113.534	0	inf	up	5e-05
TCONS_00064558	"o"	27.0024	0	inf	up	5e-05
TCONS_00064879	"u"	17.5276	0	inf	up	5e-05
TCONS_00067466	"o"	7.16984	0	inf	up	5e-05
TCONS_00072276	"u"	9.29785	0	inf	up	5e-05
TCONS_00073292	"o"	123.792	0	inf	up	5e-05
TCONS_00075183	"u"	20.5691	0	inf	up	5e-05
TCONS_00038341	"u"	23.0503	0	inf	up	0.0001
TCONS_00052677	"u"	30.5675	0	inf	up	0.0001
TCONS_00038330	"u"	5.23423	0	inf	up	0.00015
TCONS_00042299	"u"	11.6015	0	inf	up	0.00015
TCONS_00068068	"u"	5.24257	0	inf	up	0.00015
TCONS_00076886	"u"	5.52363	0	inf	up	0.00015
TCONS_00034257	"u"	11.681	0	inf	up	0.0002
TCONS_00028517	"u"	33.1765	0	inf	up	0.0003
TCONS_00049475	"u"	4.96265	0	inf	up	0.0003
TCONS_00056541	"u"	24.656	0	inf	up	0.0003
TCONS_00031846	"x"	327.777	11.1847	4.87311	up	0.00035
TCONS_00051702	"o"	3.67763	0	inf	up	0.00035
TCONS_00027367	"u"	16.9263	0	inf	up	0.0004
TCONS_00041716	"u"	6.62928	0	inf	up	0.00045
TCONS_00059991	"u"	5.68831	0	inf	up	0.0005
TCONS_00063309	"u"	7.14882	0	inf	up	0.00055
TCONS_00017643	"u"	3.59623	0	inf	up	0.0006
TCONS_00073976	"u"	3.38671	0	inf	up	0.0007
TCONS_00025824	"o"	4.00571	0	inf	up	0.00075
TCONS_00051157	"o"	18.3791	0	inf	up	0.0008
TCONS_00057284	"u"	14.2956	0	inf	up	0.0008
TCONS_00058662	"o"	13.1906	0	inf	up	0.00085
TCONS_00060804	"u"	6.07147	0	inf	up	0.00085
TCONS_00024830	"u"	1.64898	0	inf	up	0.0009
TCONS_00031652	"u"	8.51442	0	inf	up	0.0009
TCONS_00054562	"o"	12.795	0	inf	up	0.0009
TCONS_00016486	"o"	8.19753	0	inf	up	0.00095
TCONS_00006535	"u"	2.34328	0	inf	up	0.00105
TCONS_00017420	"u"	4.70656	0	inf	up	0.00105
TCONS_00049233	"u"	6323.02	26.7492	7.88498	up	0.00105
TCONS_00058025	"u"	160.73	0	inf	up	0.00105
TCONS_00073545	"x"	572.937	0	inf	up	0.00105
TCONS_00029145	"o"	9.79461	0	inf	up	0.0011
TCONS_00068802	"u"	6.31845	0	inf	up	0.0011
TCONS_00068938	"u"	15.8227	0	inf	up	0.0011
TCONS_00028904	"u"	10.4948	0	inf	up	0.00115
TCONS_00068555	"u"	2.20658	0	inf	up	0.00115
TCONS_00081719	"u"	2.46894	0	inf	up	0.00115
TCONS_00060101	"u"	2.45022	0	inf	up	0.0012
TCONS_00016309	"o"	4.73127	0	inf	up	0.00125
TCONS_00049312	"o"	3.71109	0	inf	up	0.0013
TCONS_00063901	"u"	2.57192	0	inf	up	0.00145
TCONS_00073544	"x"	572.937	0	inf	up	0.00145
TCONS_00073546	"x"	572.937	0	inf	up	0.00145
TCONS_00074598	"u"	40.3049	0	inf	up	0.00145
TCONS_00017066	"u"	8278.2	476.784	4.11791	up	0.00155
TCONS_00039483	"o"	3.53263	0	inf	up	0.00175
TCONS_00024985	"o"	7.88291	0	inf	up	0.00185
TCONS_00068801	"u"	5.49762	0	inf	up	0.00185
TCONS_00035898	"o"	5.72315	0	inf	up	0.0021
TCONS_00082543	"u"	3.18881	0	inf	up	0.0022
TCONS_00019158	"o"	4.14164	0	inf	up	0.00225
TCONS_00038343	"u"	21.1689	0	inf	up	0.0023
TCONS_00068290	"u"	3.59422	0	inf	up	0.00245
TCONS_00073499	"o"	185.826	0	inf	up	0.00245
TCONS_00081076	"o"	32.1077	0.000540611	15.858	up	0.00245
TCONS_00082637	"o"	4.98101	0	inf	up	0.00255
TCONS_00053114	"o"	7.50193	0	inf	up	0.00265
TCONS_00012400	"o"	1.95407	0	inf	up	0.0028
TCONS_00052849	"u"	4.40639	0	inf	up	0.0028
TCONS_00056719	"u"	4.08476	0	inf	up	0.0028
TCONS_00017132	"o"	8.51849	0	inf	up	0.00285
TCONS_00041594	"u"	0	12.5022	-inf	down	0.00295
TCONS_00028903	"u"	10.4313	0	inf	up	0.003
TCONS_00068466	"u"	16.5061	0	inf	up	0.003
TCONS_00078495	"u"	15.8112	0	inf	up	0.003
TCONS_00006262	"o"	1.87206	0	inf	up	0.00315
TCONS_00039807	"o"	2.04159	0	inf	up	0.00315
TCONS_00009529	"u"	7.29282	0	inf	up	0.0032
TCONS_00030916	"u"	3.2268	0	inf	up	0.0032
TCONS_00048167	"u"	2.64487	0	inf	up	0.0033
TCONS_00051712	"u"	2.81559	0	inf	up	0.00335
TCONS_00044074	"o"	15.4301	0	inf	up	0.0034
TCONS_00034152	"o"	2.42502	0	inf	up	0.0035
TCONS_00068660	"u"	6.62884	0	inf	up	0.0035
TCONS_00052611	"u"	4.49805	0	inf	up	0.00385
TCONS_00014005	"u"	0	42.0377	-inf	down	0.00395
TCONS_00035074	"o"	7.19033	0	inf	up	0.00405
TCONS_00018406	"u"	3.3138	0	inf	up	0.00435
TCONS_00030793	"o"	2.81988	0	inf	up	0.0044
TCONS_00042125	"u"	24.6546	0	inf	up	0.00445
TCONS_00030287	"u"	4.59473	0	inf	up	0.00455
TCONS_00068465	"u"	1107.11	125.133	3.14526	up	0.00455
TCONS_00038092	"u"	3.11634	0	inf	up	0.00465
TCONS_00046649	"u"	3.53476	0	inf	up	0.00465
TCONS_00051130	"u"	2.08251	0	inf	up	0.0047
TCONS_00051120	"u"	4.43885	0	inf	up	0.00505
TCONS_00004244	"u"	6.31636	0	inf	up	0.0051
TCONS_00074292	"u"	6.43227	0	inf	up	0.0051
TCONS_00081924	"u"	6.9536	0	inf	up	0.00515
TCONS_00056883	"u"	3.78767	0	inf	up	0.0055
TCONS_00072230	"u"	6.28072	0	inf	up	0.0055
TCONS_00005586	"u"	1.15025	0	inf	up	0.00565
TCONS_00069475	"o"	4.50203	0	inf	up	0.00625
TCONS_00045057	"u"	0	10.7238	-inf	down	0.00655
TCONS_00008134	"u"	7.96779	0	inf	up	0.00665
TCONS_00034078	"u"	2.97539	0	inf	up	0.00685
TCONS_00034121	"u"	2.50528	0	inf	up	0.00685
TCONS_00068059	"u"	6.37209	0	inf	up	0.00685
TCONS_00010187	"u"	2.91721	0	inf	up	0.00695
TCONS_00058485	"u"	2.92116	0	inf	up	0.00695
TCONS_00067108	"u"	2.45686	0	inf	up	0.00695
TCONS_00074359	"u"	2.79738	0	inf	up	0.00695
TCONS_00079213	"u"	3.93923	0	inf	up	0.00695
TCONS_00053557	"u"	5.43544	0	inf	up	0.007
TCONS_00082672	"u"	1.83093	0	inf	up	0.0071
TCONS_00009651	"u"	29.9863	0	inf	up	0.0074
TCONS_00046283	"o"	1.62487	0	inf	up	0.00755
TCONS_00034556	"o"	1.52447	0	inf	up	0.0076
TCONS_00006261	"o"	1.33712	0	inf	up	0.0078
TCONS_00050157	"u"	2.08674	0	inf	up	0.0081
TCONS_00034309	"u"	2.13	0	inf	up	0.0082
TCONS_00081923	"u"	5.14347	0	inf	up	0.0082
TCONS_00006700	"u"	6.59766	0	inf	up	0.00845
TCONS_00024414	"u"	4.95206	0	inf	up	0.00845
TCONS_00013341	"u"	3.00631	0	inf	up	0.00885
TCONS_00063814	"u"	4.89848	0	inf	up	0.0089
TCONS_00050254	"u"	3.28174	0	inf	up	0.00905
TCONS_00038951	"u"	10.357	0	inf	up	0.00935
TCONS_00049927	"u"	3.8266	0	inf	up	0.00945
TCONS_00050036	"u"	1.82694	0	inf	up	0.00945
TCONS_00058266	"u"	12.5974	0	inf	up	0.00945
TCONS_00060617	"u"	1.3021	0	inf	up	0.00945
TCONS_00017501	"u"	2.07551	0	inf	up	0.0095
TCONS_00062410	"u"	2.86329	0	inf	up	0.0095
TCONS_00069606	"u"	2.30047	0	inf	up	0.0095
TCONS_00023033	"u"	4.45551	0	inf	up	0.00955
TCONS_00035519	"u"	1500.75	2.11989	9.46747	up	0.0096
TCONS_00037165	"u"	507.319	3.33631	7.2485	up	0.0096
TCONS_00024907	"u"	2.73613	0	inf	up	0.0097
TCONS_00067521	"o"	2.00343	0	inf	up	0.0099
TCONS_00032130	"x"	2.05168	0	inf	up	0.00995
TCONS_00078031	"o"	3.26385	0	inf	up	0.01005
TCONS_00044897	"u"	2.16439	0	inf	up	0.0101
TCONS_00013780	"u"	2.11164	0	inf	up	0.01035
TCONS_00075442	"u"	3.50972	0	inf	up	0.0107
TCONS_00042140	"x"	3.83278	0	inf	up	0.0112
TCONS_00018347	"u"	5.22566	0	inf	up	0.01125
TCONS_00024719	"o"	2.04332	0	inf	up	0.01125
TCONS_00046284	"o"	1.57871	0	inf	up	0.0113
TCONS_00024904	"u"	6.0466	0	inf	up	0.0119
TCONS_00032115	"u"	5.27201	0	inf	up	0.0119
TCONS_00038344	"u"	1.29076	0	inf	up	0.0119
TCONS_00005151	"u"	1.50526	0	inf	up	0.01195
TCONS_00017164	"u"	3.40155	0	inf	up	0.01195
TCONS_00029812	"u"	5.36046	0	inf	up	0.01195
TCONS_00008106	"u"	22.0311	0	inf	up	0.01305
TCONS_00038839	"u"	2.68159	0	inf	up	0.0131
TCONS_00047169	"u"	1.97332	0	inf	up	0.01315
TCONS_00035262	"u"	2.39065	0	inf	up	0.01365
TCONS_00019821	"u"	5.58391	0	inf	up	0.0137
TCONS_00027454	"u"	1.56438	0	inf	up	0.0137
TCONS_00034391	"u"	5.44072	0	inf	up	0.0137
TCONS_00051446	"u"	5.66083	0	inf	up	0.0137
TCONS_00063627	"u"	2.89536	0	inf	up	0.0137
TCONS_00074611	"u"	2.8292	0	inf	up	0.0137
TCONS_00082279	"u"	2.31864	0	inf	up	0.0137
TCONS_00056549	"u"	0	4.43276	-inf	down	0.0141
TCONS_00018097	"o"	1.37508	0	inf	up	0.0144
TCONS_00026393	"o"	1.43282	0	inf	up	0.0144
TCONS_00057311	"u"	14.7187	0	inf	up	0.01445
TCONS_00046145	"u"	24.0562	0	inf	up	0.01505
TCONS_00056374	"u"	3.25852	0	inf	up	0.01505
TCONS_00062425	"u"	12.3263	0	inf	up	0.01505
TCONS_00051118	"u"	3.12848	0	inf	up	0.01545
TCONS_00040423	"o"	1.55281	0	inf	up	0.01565
TCONS_00009877	"o"	1.87884	0	inf	up	0.0158
TCONS_00075290	"u"	4.25142	0	inf	up	0.01585
TCONS_00054940	"u"	10.0926	0	inf	up	0.01615
TCONS_00079858	"u"	7.91761	0	inf	up	0.01615
TCONS_00006001	"u"	3.05434	0	inf	up	0.0164
TCONS_00028959	"u"	5.04332	0	inf	up	0.01645
TCONS_00029336	"u"	3.16152	0	inf	up	0.0165
TCONS_00056466	"u"	2.52823	0	inf	up	0.0165
TCONS_00060616	"u"	6.40194	0	inf	up	0.0165
TCONS_00005512	"u"	4.1365	0	inf	up	0.01685
TCONS_00009404	"u"	27.0507	0	inf	up	0.01685
TCONS_00018384	"u"	4.05176	0	inf	up	0.01685
TCONS_00018593	"u"	2.66556	0	inf	up	0.01685
TCONS_00028805	"u"	2.38777	0	inf	up	0.01685
TCONS_00064125	"u"	2.39594	0	inf	up	0.01695
TCONS_00004192	"u"	6.35546	0	inf	up	0.017
TCONS_00011314	"o"	3.34094	0	inf	up	0.01705
TCONS_00015578	"o"	5.26707	0	inf	up	0.01705
TCONS_00026093	"o"	1.28993	0	inf	up	0.0174
TCONS_00051810	"o"	2.12354	0	inf	up	0.01805
TCONS_00075444	"o"	2.73224	0	inf	up	0.0184
TCONS_00015222	"o"	2.49035	0	inf	up	0.01855
TCONS_00079062	"u"	1.97844	0	inf	up	0.0186
TCONS_00038359	"u"	3.7142	0	inf	up	0.0187
TCONS_00053419	"o"	1.69708	0	inf	up	0.0191
TCONS_00006336	"u"	1.33795	0	inf	up	0.01925
TCONS_00008784	"u"	3.32864	0	inf	up	0.01925
TCONS_00017148	"u"	2.26752	0	inf	up	0.01925
TCONS_00017526	"u"	5.12999	0	inf	up	0.01925
TCONS_00023090	"u"	1.72365	0	inf	up	0.01925
TCONS_00024672	"u"	25.0477	0	inf	up	0.01925
TCONS_00038297	"u"	2.0834	0	inf	up	0.01925
TCONS_00038500	"u"	3.27254	0	inf	up	0.01925
TCONS_00055152	"u"	20.4314	0	inf	up	0.01925
TCONS_00063628	"u"	3.79281	0	inf	up	0.01925
TCONS_00074248	"u"	2.83628	0	inf	up	0.01925
TCONS_00074249	"u"	3.1896	0	inf	up	0.01925
TCONS_00074919	"u"	2.36999	0	inf	up	0.01925
TCONS_00042933	"u"	3.86651	0	inf	up	0.01935
TCONS_00055841	"u"	14.2449	0	inf	up	0.01945
TCONS_00014398	"u"	3.88339	0	inf	up	0.01985
TCONS_00052642	"u"	3.71184	0	inf	up	0.01985
TCONS_00042129	"u"	1.96053	0	inf	up	0.0201
TCONS_00035037	"o"	3.23479	0	inf	up	0.0202
TCONS_00074010	"u"	1.42127	0	inf	up	0.02025
TCONS_00024582	"o"	6.12137	0	inf	up	0.0204
TCONS_00006929	"u"	3.62714	0	inf	up	0.02085
TCONS_00023924	"u"	2.78296	0	inf	up	0.02085
TCONS_00051132	"u"	2.36835	0	inf	up	0.02085
TCONS_00064626	"u"	2.21903	0	inf	up	0.02085
TCONS_00068940	"u"	15.259	0	inf	up	0.02085
TCONS_00069182	"u"	4.65746	0	inf	up	0.02085
TCONS_00075185	"u"	2.03509	0	inf	up	0.02085
TCONS_00081095	"u"	8.52009	0	inf	up	0.02085
TCONS_00081976	"u"	8.68058	0	inf	up	0.02085
TCONS_00057141	"o"	0.00362793	18.442	-12.3116	down	0.0209
TCONS_00068800	"u"	41.7522	0	inf	up	0.02105
TCONS_00061765	"u"	3.08579	0	inf	up	0.0222
TCONS_00009147	"u"	1.47375	0	inf	up	0.02235
TCONS_00042088	"u"	30.4259	0	inf	up	0.02255
TCONS_00029911	"u"	2.82775	0	inf	up	0.02305
TCONS_00030623	"o"	2.69808	0	inf	up	0.02315
TCONS_00046781	"o"	4.35867	0	inf	up	0.02315
TCONS_00051131	"u"	2.2348	0	inf	up	0.02345
TCONS_00014412	"u"	26.7116	0	inf	up	0.0235
TCONS_00072994	"u"	3.12426	0	inf	up	0.02395
TCONS_00030246	"u"	4.9821	0	inf	up	0.02415
TCONS_00052683	"u"	7.49977	0	inf	up	0.02415
TCONS_00028292	"u"	6.06755	0	inf	up	0.0245
TCONS_00047164	"u"	9.69646	0	inf	up	0.0245
TCONS_00051121	"u"	9.35051	0	inf	up	0.0245
TCONS_00013011	"o"	33.0643	178.921	-2.43598	down	0.0246
TCONS_00069468	"u"	3.74499	0	inf	up	0.02505
TCONS_00005370	"u"	5.2186	0	inf	up	0.0256
TCONS_00006713	"u"	1.54667	0	inf	up	0.0257
TCONS_00012920	"u"	1.94564	0	inf	up	0.0257
TCONS_00014440	"u"	2.90864	0	inf	up	0.0257
TCONS_00041749	"u"	4.23458	0	inf	up	0.0257
TCONS_00042220	"u"	1.89777	0	inf	up	0.0257
TCONS_00046099	"u"	2.23002	0	inf	up	0.0257
TCONS_00053015	"u"	4.16629	0	inf	up	0.0257
TCONS_00055133	"u"	6.1955	0	inf	up	0.0257
TCONS_00057378	"u"	2.14507	0	inf	up	0.0257
TCONS_00061065	"u"	3.16729	0	inf	up	0.0257
TCONS_00063561	"u"	5.15757	0	inf	up	0.0257
TCONS_00063829	"u"	5.31964	0	inf	up	0.0257
TCONS_00075289	"u"	7.95603	0	inf	up	0.0257
TCONS_00081922	"u"	2.56654	0	inf	up	0.02605
TCONS_00082663	"o"	13.2037	0	inf	up	0.02785
TCONS_00081418	"x"	2.44034	0	inf	up	0.0283
TCONS_00005532	"u"	3.75193	0	inf	up	0.02835
TCONS_00009526	"u"	4.46028	0	inf	up	0.02835
TCONS_00017827	"u"	4.11582	0	inf	up	0.02835
TCONS_00030934	"u"	1.97	0	inf	up	0.02835
TCONS_00037890	"u"	2.72343	0	inf	up	0.02835
TCONS_00056544	"u"	12.4423	0	inf	up	0.02835
TCONS_00060659	"u"	3.46098	0	inf	up	0.02835
TCONS_00069105	"u"	2.80888	0	inf	up	0.02835
TCONS_00074187	"u"	9.46335	0	inf	up	0.02835
TCONS_00074202	"u"	3.09267	0	inf	up	0.02835
TCONS_00077508	"u"	3.48164	0	inf	up	0.02835
TCONS_00078608	"u"	3.38992	0	inf	up	0.02835
TCONS_00068984	"u"	16.4923	0	inf	up	0.02845
TCONS_00048292	"u"	7.53857	0	inf	up	0.0285
TCONS_00043710	"o"	1.79738	112.758	-5.97119	down	0.029
TCONS_00074250	"u"	1.81744	0	inf	up	0.0291
TCONS_00069608	"u"	4.70363	0	inf	up	0.02925
TCONS_00009627	"u"	2.75893	0	inf	up	0.0295
TCONS_00024360	"u"	8.28823	0	inf	up	0.02975
TCONS_00035153	"u"	7.70787	0	inf	up	0.02975
TCONS_00081925	"u"	6.92917	0	inf	up	0.0301
TCONS_00073983	"u"	2.39156	0	inf	up	0.03045
TCONS_00068663	"u"	3.67303	0	inf	up	0.0312
TCONS_00024119	"u"	5.77492	0	inf	up	0.0331
TCONS_00004741	"u"	2.31332	0	inf	up	0.0341
TCONS_00017977	"u"	1.91561	0	inf	up	0.0341
TCONS_00029065	"u"	2.46109	0	inf	up	0.0341
TCONS_00037850	"u"	5.85105	0	inf	up	0.0341
TCONS_00039413	"u"	5.54503	0	inf	up	0.0341
TCONS_00049970	"u"	4.59002	0	inf	up	0.0341
TCONS_00052654	"u"	1.46833	0	inf	up	0.0341
TCONS_00053930	"u"	3.7276	0	inf	up	0.0341
TCONS_00061287	"u"	1.02439	0	inf	up	0.0341
TCONS_00066526	"u"	5.36543	0	inf	up	0.0341
TCONS_00067280	"u"	2.73642	0	inf	up	0.0341
TCONS_00068574	"u"	5.85843	0	inf	up	0.0341
TCONS_00074796	"u"	4.94809	0	inf	up	0.0341
TCONS_00074955	"u"	19.9151	0.291719	6.09314	up	0.03425
TCONS_00038128	"x"	20.452	0	inf	up	0.0347
TCONS_00075701	"x"	66.596	0	inf	up	0.0347
TCONS_00028680	"u"	1.61031	0	inf	up	0.0357
TCONS_00074295	"u"	4.80782	0	inf	up	0.0357
TCONS_00050880	"x"	5.13574	0	inf	up	0.0362
TCONS_00034149	"o"	1.27304	0	inf	up	0.0367
TCONS_00072565	"o"	3.06093	0.0129338	7.88667	up	0.0368
TCONS_00043631	"u"	24.8547	0	inf	up	0.0379
TCONS_00074586	"u"	3.51316	0	inf	up	0.0379
TCONS_00053420	"o"	1.33444	0	inf	up	0.03855
TCONS_00037572	"u"	2.48677	0	inf	up	0.03865
TCONS_00038032	"u"	4.04219	0	inf	up	0.03865
TCONS_00043376	"o"	1.72539	0	inf	up	0.03875
TCONS_00056645	"u"	2.27961	0	inf	up	0.03885
TCONS_00014100	"u"	7.02701	0	inf	up	0.03895
TCONS_00074667	"u"	14.8329	0	inf	up	0.03895
TCONS_00038362	"u"	9.18121	0	inf	up	0.03915
TCONS_00025877	"o"	9.7353	0.00737608	10.3662	up	0.03965
TCONS_00056507	"u"	4.34695	0	inf	up	0.0402
TCONS_00018102	"u"	9.87656	0	inf	up	0.04035
TCONS_00048382	"o"	11.9469	0	inf	up	0.04045
TCONS_00052349	"o"	4.85017	0	inf	up	0.0406
TCONS_00055214	"u"	1.34512	0	inf	up	0.04135
TCONS_00038215	"u"	4.88355	0	inf	up	0.0422
TCONS_00044113	"u"	14.0454	0	inf	up	0.0422
TCONS_00058353	"u"	1.71278	0	inf	up	0.04235
TCONS_00072579	"o"	28.8994	3.66871	2.9777	up	0.04245
TCONS_00026732	"o"	15.8451	79.1791	-2.32108	down	0.0426
TCONS_00028504	"x"	3.52561	0	inf	up	0.0426
TCONS_00069699	"u"	3.13242	0	inf	up	0.04275
TCONS_00057418	"u"	3.75723	0	inf	up	0.0436
TCONS_00028902	"u"	9.69144	0	inf	up	0.0438
TCONS_00014274	"o"	66.2405	280.09	-2.0801	down	0.0452
TCONS_00052575	"u"	6.25313	0	inf	up	0.0452
TCONS_00005158	"u"	9.11319	0	inf	up	0.04565
TCONS_00018353	"u"	12.8124	0	inf	up	0.04565
TCONS_00024829	"u"	2.5512	0	inf	up	0.0457
TCONS_00047162	"u"	8.44939	0	inf	up	0.04615
TCONS_00051125	"u"	15.3398	0	inf	up	0.04615
TCONS_00074459	"u"	4.94142	0	inf	up	0.04615
TCONS_00017592	"u"	1.86438	0	inf	up	0.0464
TCONS_00054716	"o"	1.62887	0	inf	up	0.0472
TCONS_00056504	"u"	4.23045	0	inf	up	0.04735
TCONS_00018088	"u"	1.42161	0	inf	up	0.04745
TCONS_00080146	"x"	14.7028	0	inf	up	0.04755
TCONS_00006699	"u"	1.62686	0	inf	up	0.0479
TCONS_00054717	"o"	1.5612	0	inf	up	0.04815
TCONS_00021954	"o"	0.000231171	4.18473	-14.1439	down	0.04825
TCONS_00007458	"u"	1.35802	0	inf	up	0.0485
TCONS_00009604	"u"	13.0502	0	inf	up	0.0494
TCONS_00017024	"u"	7.72017	0	inf	up	0.0494
TCONS_00037897	"u"	6.18874	0	inf	up	0.0494
TCONS_00056142	"u"	4.00213	0	inf	up	0.0494
TCONS_00060582	"u"	3.09546	0	inf	up	0.0494
TCONS_00064600	"u"	9.12679	0	inf	up	0.0494
TCONS_00066798	"u"	3.69348	0	inf	up	0.0494
TCONS_00004338	"u"	1.60106	0	inf	up	0.04965
