# Supplementary material for: Integrative analysis of genome‐wide lncRNA and mRNA expression in newly synthesized Brassica hexaploids
Source: Ecol Evol. 2018 May 15;8(12):6034–52. doi: 10.1002/ece3.4152 (PMC6024132; doi:10.1002/ece3.4152)
Supplement: Supplementary file 10 [file ECE3-8-6034-s010.xlsx]

## Sheet: Sheet1
Table S5
lncRNA	class_code	locus	A_FPKM	BC_FPKM	ABC_FPKM
TCONS_00049233	"u"	chr06:5625817-5626415	3466.7	28.0376	6460.57
TCONS_00013901	"u"	chr02:16328638-16329284	3717.83	9943.77	4136.21
TCONS_00082568	"u"	chr10:11856002-11857468	786.497	248.305	955.225
TCONS_00056198	"u"	chr07:1224024-1224842	3676.96	10065.9	7673.43
TCONS_00040887	"o"	chr05:3412926-3414078	1460.2	348.591	511.791
TCONS_00071670	"u"	chr09:37448788-37449876	486.538	87.5511	122.151
TCONS_00048690	"o"	chr06:2909963-2910886	318.79	531.611	294.493
TCONS_00046066	"u"	chr06:11838093-11839440	632.944	540.809	303.779
TCONS_00017066	"u"	chr02:9343032-9343441	4469.56	500.164	8459.33
TCONS_00074957	"x"	chr09:22470204-22471214	205.892	1052.05	453.723
