# Supplementary material for: Integrative analysis of genome‐wide lncRNA and mRNA expression in newly synthesized Brassica hexaploids
Source: Ecol Evol. 2018 May 15;8(12):6034–52. doi: 10.1002/ece3.4152 (PMC6024132; doi:10.1002/ece3.4152)
Supplement: Supplementary file 11 [file ECE3-8-6034-s011.xlsx]

## Sheet: Sheet1
Table S6
lncRNA	A_FPKM	BC_FPKM	ABC_FPKM	MPV	log2FC(ABC/MPV)	p_value
TCONS_00075705	133.099	587.301	1e-05	360.2	-25.1023	8.4843e-82
TCONS_00078688	166.779	1e-05	1e-05	83.3895	-22.9914	3.0888e-20
TCONS_00034468	1e-05	105.694	1e-05	52.847	-22.3334	2.1948e-13
TCONS_00072192	1e-05	78.6226	1e-05	39.3113	-21.9065	2.4932e-10
TCONS_00074706	64.9982	1e-05	1e-05	32.4991	-21.632	8.7629e-09
TCONS_00014005	1e-05	44.0723	1e-05	22.0362	-21.0714	2.1659e-06
TCONS_00074226	6.12407	35.3197	1e-05	20.7219	-20.9827	4.3515e-06
TCONS_00061663	4.83799	34.5246	1e-05	19.6813	-20.9084	7.5694e-06
TCONS_00065365	34.5453	1.39039	1e-05	17.9678	-20.777	1.8884e-05
TCONS_00075151	34.4488	1e-05	1e-05	17.2244	-20.716	2.8111e-05
TCONS_00023623	31.0343	1e-05	1e-05	15.5172	-20.5654	7.03e-05
TCONS_00080904	1e-05	27.7858	1e-05	13.8929	-20.4059	0.00016892
TCONS_00072898	27.0916	1e-05	1e-05	13.5458	-20.3694	0.00020387
TCONS_00017512	1e-05	27.0027	1e-05	13.5014	-20.3647	0.00020884
TCONS_00003922	24.6161	1e-05	1e-05	12.3081	-20.2312	0.0003995
TCONS_00080224	23.8015	1e-05	1e-05	11.9008	-20.1826	0.00049891
TCONS_00038697	19.7388	1e-05	1e-05	9.86941	-19.9126	0.0015227
TCONS_00026806	19.7067	1e-05	1e-05	9.85336	-19.9103	0.0015362
TCONS_00025876	1.80917	17.6104	1e-05	9.70979	-19.8891	0.0016632
TCONS_00076445	18.149	1e-05	1e-05	9.07451	-19.7915	0.002366
TCONS_00081975	18.0314	1e-05	1e-05	9.01571	-19.7821	0.0024447
TCONS_00067973	16.9946	1e-05	1e-05	8.49731	-19.6966	0.0032641
TCONS_00035224	16.4148	1e-05	1e-05	8.2074	-19.6466	0.0038391
TCONS_00010032	14.7808	1.59413	1e-05	8.18746	-19.6431	0.0038823
TCONS_00063907	0.977763	15.1249	1e-05	8.05133	-19.6189	0.0041904
TCONS_00019946	15.886	1e-05	1e-05	7.94301	-19.5993	0.0044532
TCONS_00045057	4.21214	11.2489	1e-05	7.73052	-19.5602	0.0050186
TCONS_00073595	15.2351	1e-05	1e-05	7.61756	-19.539	0.0053485
TCONS_00042320	11.6604	1.93964	1e-05	6.80002	-19.3752	0.0084995
TCONS_00038606	13.387	1e-05	1e-05	6.69351	-19.3524	0.0090314
TCONS_00005369	13.3039	1e-05	1e-05	6.65196	-19.3434	0.009248
TCONS_00076836	13.2608	1e-05	1e-05	6.6304	-19.3387	0.0093624
TCONS_00041594	1e-05	13.1153	1e-05	6.55765	-19.3228	0.0097596
TCONS_00007715	12.7325	1e-05	1e-05	6.36625	-19.2801	0.010889
TCONS_00066311	10.2451	2.37919	1e-05	6.31215	-19.2678	0.011232
TCONS_00038783	11.9014	1e-05	1e-05	5.95071	-19.1827	0.013827
TCONS_00077018	11.5612	1e-05	1e-05	5.78061	-19.1409	0.015254
TCONS_00011443	10.2446	1e-05	1e-05	5.1223	-18.9664	0.022374
TCONS_00070427	10.231	1e-05	1e-05	5.1155	-18.9645	0.022463
TCONS_00072897	9.94778	1e-05	1e-05	4.97389	-18.924	0.024409
TCONS_00071036	9.85649	1e-05	1e-05	4.92825	-18.9107	0.025073
TCONS_00053453	9.44119	1e-05	1e-05	4.7206	-18.8486	0.028338
TCONS_00073556	9.3943	1e-05	1e-05	4.69716	-18.8414	0.028733
TCONS_00024441	9.24395	1e-05	1e-05	4.62198	-18.8182	0.030041
TCONS_00056754	9.01199	1e-05	1e-05	4.506	-18.7815	0.032181
TCONS_00056566	0.924092	7.62111	1e-05	4.2726	-18.7048	0.036984
TCONS_00050271	8.53769	1e-05	1e-05	4.26885	-18.7035	0.037067
TCONS_00061602	8.26004	1e-05	1e-05	4.13002	-18.6558	0.040282
TCONS_00043825	8.25796	1e-05	1e-05	4.12899	-18.6554	0.040307
TCONS_00069410	8.24999	1e-05	1e-05	4.125	-18.654	0.040404
TCONS_00034681	8.22774	1e-05	1e-05	4.11388	-18.6501	0.040675
TCONS_00076085	7.51748	0.559789	1e-05	4.03863	-18.6235	0.042558
TCONS_00046012	7.96435	1e-05	1e-05	3.98218	-18.6032	0.04403
TCONS_00054735	7.91635	1e-05	1e-05	3.95818	-18.5945	0.044673
TCONS_00007622	7.88631	1e-05	1e-05	3.94316	-18.589	0.04508
TCONS_00004533	7.67914	1e-05	1e-05	3.83957	-18.5506	0.047995
TCONS_00059140	7.61938	1e-05	1e-05	3.8097	-18.5393	0.048872
TCONS_00024881	1e-05	28.4366	0.000475	14.2183	-14.8706	0.00014176
TCONS_00069897	1e-05	13.6277	0.000317	6.81386	-14.3894	0.0084372
TCONS_00021954	3.2913	4.40427	0.000191	3.84779	-14.2997	0.047772
TCONS_00051781	5.32323	2.97739	0.000819	4.15031	-12.3071	0.039852
TCONS_00007623	10.6262	0.710529	0.001497	5.66836	-11.887	0.01632
TCONS_00057141	0.037269	19.3491	0.002925	9.69318	-11.6944	0.0016866
TCONS_00064600	5797.91	1e-05	9.32935	2898.96	-8.27954	0
TCONS_00043138	1450.51	1e-05	3.08299	725.255	-7.87801	0
TCONS_00058350	1441.26	0.823851	4.65566	721.042	-7.27495	0
TCONS_00072563	1e-05	11.0891	0.09066	5.54455	-5.93446	0.020384
TCONS_00067972	23.5914	1e-05	0.2177	11.7957	-5.75978	0.00074582
TCONS_00074379	152.797	1e-05	1.50514	76.3985	-5.66557	1.0675e-17
TCONS_00068917	1144.28	16.6626	11.9592	580.471	-5.60103	0
TCONS_00043710	3.10008	118.295	1.83681	60.6975	-5.04636	5.6496e-14
TCONS_00082624	339.59	1e-05	5.19997	169.795	-5.02915	3.298e-36
TCONS_00052974	21.945	1e-05	0.339185	10.9725	-5.01568	0.001411
TCONS_00005368	10.7654	1e-05	0.206961	5.3827	-4.7009	0.027049
TCONS_00072755	145.751	1e-05	3.08907	72.8755	-4.56019	6.1135e-16
TCONS_00064399	25.005	1e-05	0.590926	12.5025	-4.4031	0.00088419
TCONS_00041960	10.5185	1e-05	0.259171	5.25925	-4.34288	0.031557
TCONS_00010935	28.3471	1e-05	0.75101	14.1736	-4.23823	0.00044843
TCONS_00037118	15.4003	1.56733	0.492881	8.48381	-4.1054	0.007049
TCONS_00061298	11.3381	1e-05	0.366099	5.66906	-3.9528	0.029177
TCONS_00027814	10.0008	4.96024	0.483714	7.48052	-3.95091	0.012241
TCONS_00025540	9.72807	1e-05	0.343816	4.86404	-3.82245	0.045324
TCONS_00067837	18.9564	1.30995	0.739333	10.1332	-3.77672	0.0039883
TCONS_00078653	1.5218	59.6775	2.28038	30.5997	-3.74617	5.9979e-07
TCONS_00026097	65.5873	1e-05	2.67616	32.7937	-3.61518	3.1954e-07
TCONS_00028713	7.52387	2.23597	0.413534	4.87992	-3.56078	0.049725
TCONS_00082154	545.608	38.0891	29.8898	291.849	-3.28749	2.2448e-49
TCONS_00021345	10.1947	0.379655	0.578889	5.28718	-3.19114	0.049284
TCONS_00063702	6.50657	9.56209	0.906157	8.03433	-3.14834	0.015895
TCONS_00034689	16.3228	1e-05	1.05413	8.16141	-2.95276	0.017837
TCONS_00073895	80.0305	1e-05	5.1716	40.0153	-2.95187	1.5625e-07
TCONS_00063305	11.0079	23.1799	2.23827	17.0939	-2.93303	0.00062864
TCONS_00016474	111.301	2.81511	7.62133	57.0581	-2.90432	4.9455e-10
TCONS_00053710	1.02207	39.7539	2.85145	20.388	-2.83795	0.00023154
TCONS_00061600	1.77755	14.337	1.12855	8.05728	-2.83582	0.020678
TCONS_00066000	10.8789	8.63162	1.37064	9.75526	-2.83133	0.010952
TCONS_00060970	11.9005	1.88435	0.991526	6.89243	-2.79729	0.033398
TCONS_00063814	68.6627	1e-05	5.00724	34.3314	-2.77744	2.2143e-06
TCONS_00006238	19.6368	1e-05	1.50187	9.81841	-2.70873	0.012329
TCONS_00010027	13.0411	1e-05	1.01254	6.52055	-2.68702	0.042162
TCONS_00058166	12.3561	1e-05	0.964775	6.17805	-2.67889	0.04826
TCONS_00065563	35.1631	2.90324	2.98109	19.0332	-2.6746	0.00053193
TCONS_00081983	37.7116	2.64524	3.20265	20.1784	-2.65548	0.00037801
TCONS_00069200	1e-05	69.0984	6.05747	34.5492	-2.51187	5.9119e-06
TCONS_00037816	1e-05	21.4651	1.98413	10.7326	-2.43542	0.012924
TCONS_00032130	22.4909	1e-05	2.09623	11.2455	-2.42347	0.011141
TCONS_00066689	4.49837	11.2954	1.47975	7.89689	-2.41593	0.0337
TCONS_00080318	30.0427	1e-05	2.82212	15.0214	-2.41216	0.0034268
TCONS_00033051	492.613	2.11818	47.4925	247.366	-2.38087	3.9536e-32
TCONS_00046554	12.9505	13.6019	2.63625	13.2762	-2.33228	0.0068557
TCONS_00075931	13.6612	6.79364	2.04001	10.2274	-2.32579	0.017806
TCONS_00068981	27.4919	1e-05	2.76307	13.746	-2.31466	0.0061398
TCONS_00043192	1e-05	70.9307	7.2368	35.4654	-2.29299	1.1888e-05
TCONS_00022245	30.8928	3.25218	3.51819	17.0725	-2.27877	0.0024573
TCONS_00033603	32.5332	1.38998	3.51646	16.9616	-2.27008	0.0025909
TCONS_00031908	1e-05	16.8465	1.77386	8.42325	-2.24749	0.03473
TCONS_00050097	0.530703	36.6924	3.97291	18.6116	-2.22793	0.0017854
TCONS_00066156	13.1251	205.869	23.4915	109.497	-2.22068	3.9105e-14
TCONS_00046120	1e-05	56.3271	6.3426	28.1636	-2.15068	0.00016425
TCONS_00059535	35.842	9.74765	5.1349	22.7948	-2.1503	0.00069905
TCONS_00074119	1e-05	29.5633	3.35132	14.7817	-2.14101	0.0064654
TCONS_00067387	1e-05	98.9612	11.2225	49.4806	-2.14047	6.3e-07
TCONS_00061325	21.6965	3.0304	2.81553	12.3635	-2.1346	0.012908
TCONS_00003866	15.8849	1.83521	2.02304	8.86005	-2.13079	0.035498
TCONS_00075454	1.54912	14.982	1.90181	8.26556	-2.11974	0.042877
TCONS_00070054	22.5639	129.056	17.6224	75.81	-2.10498	1.006e-09
TCONS_00072598	5.14992	10.9172	1.87296	8.03356	-2.10072	0.047023
TCONS_00079858	67.3947	1e-05	8.0895	33.6974	-2.05851	5.8049e-05
TCONS_00036861	1e-05	56.4538	6.89741	28.2269	-2.03294	0.00025901
TCONS_00058830	28.0197	1e-05	3.50057	14.0099	-2.00078	0.010781
TCONS_00076844	80.2787	61.4141	17.9353	70.8464	-1.98189	1.1852e-08
TCONS_00019084	17.1626	1.26163	2.38266	9.21212	-1.95096	0.041673
TCONS_00041937	1e-05	18.7392	2.54915	9.3696	-1.87797	0.044734
TCONS_00008387	76.9052	39.2631	15.8822	58.0842	-1.87073	6.1713e-07
TCONS_00077515	16.6711	5.37669	3.03999	11.0239	-1.8585	0.030525
TCONS_00063310	1e-05	23.7406	3.30582	11.8703	-1.84428	0.025478
TCONS_00076342	165.124	158.672	46.9948	161.898	-1.78451	6.314e-16
TCONS_00014171	1e-05	71.4232	10.5355	35.7116	-1.76113	0.00016702
TCONS_00014540	1e-05	48.1286	7.23743	24.0643	-1.73335	0.0022226
TCONS_00046566	26.0823	1.19424	4.27264	13.6383	-1.67446	0.024344
TCONS_00026380	23.7626	1e-05	3.757	11.8813	-1.66104	0.036567
TCONS_00068440	0.954347	55.1428	8.88443	28.0486	-1.65858	0.001332
TCONS_00058366	28.0231	6.55152	5.48317	17.2873	-1.65663	0.011825
TCONS_00060345	18.5662	7.89781	4.252	13.232	-1.63782	0.028829
TCONS_00057276	0.671878	38.3204	6.38514	19.4961	-1.6104	0.0086989
TCONS_00013297	3.16535	29.1789	5.33992	16.1721	-1.59862	0.017413
TCONS_00035894	1355.27	7.46992	227.664	681.37	-1.58153	4.6706e-53
TCONS_00027139	59.2036	1e-05	9.9736	29.6018	-1.5695	0.0014849
TCONS_00037534	1e-05	30.2154	5.147	15.1077	-1.55348	0.024174
TCONS_00031912	1e-05	31.9086	5.46611	15.9543	-1.54536	0.020975
TCONS_00041562	13.3513	32.3191	7.89356	22.8352	-1.53251	0.0060312
TCONS_00082663	77.398	1e-05	13.4873	38.699	-1.52069	0.00037646
TCONS_00013011	5.62245	187.612	33.7924	96.6172	-1.51558	2.0687e-08
TCONS_00031364	0.934397	30.1531	5.49817	15.5437	-1.49931	0.025625
TCONS_00004526	11.1871	16.7391	5.00061	13.9631	-1.48144	0.035915
TCONS_00073123	1e-05	41.3885	7.45809	20.6943	-1.47235	0.010987
TCONS_00068769	1e-05	44.7834	8.14811	22.3917	-1.45843	0.0085906
TCONS_00026732	5.73613	83.0369	16.1937	44.3865	-1.45469	0.00022127
TCONS_00076829	48.9487	36.7118	15.6977	42.8302	-1.44808	0.00029856
TCONS_00076168	22.6895	18.2542	7.52186	20.4718	-1.44448	0.012562
TCONS_00076016	1e-05	52.4263	9.87483	26.2132	-1.40846	0.0055263
TCONS_00076866	27.052	61.5147	16.719	44.2833	-1.40528	0.00031745
TCONS_00022635	85.667	1e-05	16.1742	42.8335	-1.40505	0.00039895
TCONS_00043833	8.63896	67.894	14.6005	38.2665	-1.39006	0.00089585
TCONS_00009958	0.000244	55.3471	10.5648	27.6737	-1.38925	0.0047536
TCONS_00005370	27.8419	1e-05	5.3325	13.921	-1.38437	0.045782
TCONS_00065846	44.3009	363.904	81.0741	204.102	-1.33198	1.001e-13
TCONS_00039315	24.5948	4.821	5.85268	14.7079	-1.32942	0.046117
TCONS_00063985	57.3584	122.916	35.9684	90.1372	-1.32539	8.3669e-07
TCONS_00035978	21761	58474.7	16069.9	40117.8	-1.31988	0
TCONS_00081976	44.1865	1e-05	8.87074	22.0933	-1.31648	0.015222
TCONS_00049916	189.448	259.786	93.1653	224.617	-1.2696	4.7667e-14
TCONS_00033293	5198.23	13445.9	3869.95	9322.07	-1.26833	0
TCONS_00044159	31.3495	54.4759	17.8169	42.9127	-1.26816	0.00099623
TCONS_00057541	21.9274	22.5595	9.3259	22.2434	-1.25407	0.018755
TCONS_00078654	30.1386	4.9457	7.35815	17.5421	-1.25341	0.036938
TCONS_00049509	1e-05	35.2262	7.39398	17.6131	-1.25223	0.036689
TCONS_00031184	0.007936	69.2457	14.7227	34.6268	-1.23385	0.0037607
TCONS_00071670	486.538	87.5511	122.151	287.045	-1.23261	7.5407e-17
TCONS_00039462	35.4112	1e-05	7.53734	17.7056	-1.23208	0.038477
TCONS_00019966	1205.66	1e-05	256.948	602.83	-1.23027	1.5216e-33
TCONS_00048577	6.46795	35.7609	9.14768	21.1144	-1.20675	0.026042
TCONS_00014274	17.8608	293.674	67.6692	155.767	-1.20282	1.6297e-09
TCONS_00027622	3.05344	33.1878	7.97381	18.1206	-1.18429	0.042052
TCONS_00035382	50.6013	186.827	52.996	118.714	-1.16354	2.8166e-07
TCONS_00065475	22.5408	36.3155	13.2403	29.4281	-1.15226	0.011153
TCONS_00017030	13.6413	22.3508	8.15246	17.9961	-1.14237	0.048644
TCONS_00021756	187.46	518.798	161.844	353.129	-1.12559	5.6674e-18
TCONS_00042274	1e-05	104.045	23.8918	52.0225	-1.12262	0.00093864
TCONS_00037352	103.535	69.6877	39.8578	86.6114	-1.11969	2.0409e-05
TCONS_00005511	18.1167	187.454	48.9051	102.785	-1.07158	7.2054e-06
TCONS_00005027	44.0436	7.78306	12.4993	25.9133	-1.05185	0.026356
TCONS_00005353	0.993824	73.638	18.03	37.3159	-1.04939	0.007806
TCONS_00033727	1e-05	673.833	165.013	336.917	-1.02981	3.2785e-15
TCONS_00009842	72.6065	269.262	84.5193	170.934	-1.01609	2.8014e-08
TCONS_00034856	50.2754	72.7723	30.5165	61.5239	-1.01156	0.00090096
TCONS_00075685	1e-05	83.5814	20.7894	41.7907	-1.00733	0.0063901
TCONS_00019286	219.769	63.2231	70.7347	141.496	-1.00027	6.0117e-07
TCONS_00039455	12.8157	15.1836	28.1098	13.9997	1.00568	0.034393
TCONS_00078462	3.32106	21.4042	26.16	12.3626	1.08138	0.030266
TCONS_00016771	20.0077	12.0403	34.8009	16.024	1.11889	0.010198
TCONS_00060702	6.10185	19.2421	27.6667	12.672	1.12651	0.021268
TCONS_00074227	30.1674	1e-05	33.054	15.0837	1.13183	0.011503
TCONS_00056436	4.34163	19.8235	26.5888	12.0826	1.13789	0.022834
TCONS_00080374	21.774	1e-05	24.3354	10.887	1.16045	0.026961
TCONS_00007582	1e-05	33.1299	37.877	16.565	1.19319	0.0047815
TCONS_00061066	228.856	1e-05	264.319	114.428	1.20784	5.2034e-14
TCONS_00017615	18.5697	1e-05	21.5586	9.28486	1.21531	0.030807
TCONS_00005719	58.7575	283.768	401.472	171.263	1.22909	5.2021e-21
TCONS_00072986	23.9029	1.78564	30.3306	12.8443	1.23965	0.0092804
TCONS_00072158	7.46482	8.96381	19.5738	8.21431	1.25271	0.035117
TCONS_00025143	1047.99	1e-05	1318.87	523.995	1.33168	1.3721e-73
TCONS_00072579	19.4017	3.85484	29.53	11.6283	1.34454	0.0062925
TCONS_00031759	113.609	2.97449	148.492	58.2917	1.34902	8.1153e-10
TCONS_00028901	14.629	1e-05	19.4996	7.3145	1.41461	0.021105
TCONS_00020293	71.7759	1e-05	95.9132	35.888	1.41823	2.9832e-07
TCONS_00081573	20.6499	10.3886	41.7601	15.5192	1.42807	0.00067754
TCONS_00068465	675.198	131.343	1131.58	403.271	1.48852	2.026e-74
TCONS_00062425	8.64536	1e-05	12.5961	4.32268	1.54298	0.048377
TCONS_00081247	8.92344	1e-05	13.5033	4.46173	1.59764	0.036199
TCONS_00066928	45.403	1e-05	69.2413	22.7015	1.60884	1.8724e-06
TCONS_00049964	11.1332	7.33489	28.6397	9.23405	1.63298	0.0019523
TCONS_00073396	9.46006	1e-05	14.6902	4.73003	1.63493	0.02641
TCONS_00028086	11.9523	8.31492	31.7796	10.1336	1.64895	0.0010207
TCONS_00055595	78.4938	0.447483	124.105	39.4706	1.65271	7.9363e-11
TCONS_00035519	943.899	2.22594	1533.9	473.062	1.6971	0
TCONS_00023745	37.9418	1e-05	63.7465	18.9709	1.74856	1.2936e-06
TCONS_00068549	41.6859	0.473721	71.2045	21.0798	1.75611	2.8853e-07
TCONS_00017066	4469.56	500.164	8459.33	2484.86	1.76738	0
TCONS_00050080	1e-05	10.4859	18.5868	5.24296	1.82583	0.0071625
TCONS_00016623	24.2047	1e-05	43.0177	12.1024	1.82964	4.1899e-05
TCONS_00041715	3.02922	3.64495	11.9602	3.33709	1.84158	0.030066
TCONS_00047655	9.5299	1e-05	17.3974	4.76495	1.86834	0.0082754
TCONS_00049233	3466.7	28.0376	6460.57	1747.37	1.88648	0
TCONS_00013456	82.3082	0.280658	154.477	41.2944	1.90337	1.6791e-15
TCONS_00043611	2.41404	4.25273	12.5954	3.33338	1.91784	0.022346
TCONS_00038284	7.18797	1e-05	13.8548	3.59399	1.94673	0.015586
TCONS_00068670	37.329	52.2808	173.661	44.8049	1.95455	9.1015e-18
TCONS_00040567	105.821	0.687631	213.892	53.2543	2.00591	3.6224e-22
TCONS_00045956	8.29028	8.36834	34.2114	8.32931	2.03821	9.265e-05
TCONS_00056435	6.03797	1.82122	16.3141	3.92959	2.05367	0.006694
TCONS_00014417	2.38161	3.27494	11.9257	2.82828	2.07608	0.019618
TCONS_00052278	13.8834	1e-05	29.4021	6.9417	2.08256	0.00024164
TCONS_00018382	2.18474	1.51022	8.12862	1.84748	2.13745	0.05
TCONS_00050126	2.61264	2.07734	10.4445	2.34499	2.15509	0.025592
TCONS_00053439	1e-05	6.70445	15.2903	3.35223	2.18942	0.0064161
TCONS_00068582	1e-05	4.15713	10.0003	2.07857	2.26638	0.024591
TCONS_00050094	3.03143	0.588885	8.82087	1.81016	2.28481	0.033958
TCONS_00042318	2.81239	2.05518	12.9759	2.43378	2.41456	0.0080514
TCONS_00024985	2.88516	1e-05	8.05511	1.44259	2.48125	0.034203
TCONS_00056516	4.83995	1.57844	17.9394	3.20919	2.48285	0.0015704
TCONS_00049895	1.73527	0.733244	7.04393	1.23426	2.51274	0.04625
TCONS_00017966	3.55896	2.28397	16.701	2.92146	2.51517	0.002137
TCONS_00029846	1.72888	1.02003	7.91597	1.37445	2.52591	0.034134
TCONS_00009404	9.29396	1e-05	27.6383	4.64698	2.5723	6.4746e-05
TCONS_00052655	1.03649	1.37414	7.46368	1.20531	2.63048	0.03583
TCONS_00004327	0.661284	1.8893	7.94092	1.27529	2.63848	0.030151
TCONS_00038343	6.94388	1e-05	21.628	3.47194	2.63908	0.00034553
TCONS_00042817	17.1845	1e-05	53.9793	8.59225	2.6513	1.4603e-08
TCONS_00013900	17.3163	10.5105	87.9283	13.9134	2.65985	4.3862e-13
TCONS_00047162	2.68391	1e-05	8.6353	1.34196	2.6859	0.022589
TCONS_00048292	2.38949	1e-05	7.70379	1.19475	2.68886	0.031167
TCONS_00018353	4.0095	1e-05	13.0874	2.00475	2.70668	0.0048395
TCONS_00012627	2.86617	2.80038	18.5769	2.83327	2.71297	0.00077801
TCONS_00055841	4.43669	1e-05	14.5557	2.21835	2.71403	0.0029282
TCONS_00046145	7.42933	1e-05	24.5869	3.71467	2.72658	0.00010655
TCONS_00038951	3.15073	1e-05	10.5813	1.57537	2.74775	0.010731
TCONS_00056461	4.93213	1.42204	21.6862	3.17708	2.771	0.00024564
TCONS_00049792	2.00992	0.100847	7.33717	1.05538	2.79746	0.032186
TCONS_00056541	7.23941	1e-05	25.1844	3.61971	2.79858	7.2055e-05
TCONS_00068289	2.75486	1.3728	14.385	2.06383	2.80117	0.0026893
TCONS_00038341	6.67076	1e-05	23.5449	3.33539	2.81949	0.00011765
TCONS_00075289	2.2775	1e-05	8.13186	1.13875	2.83613	0.02326
TCONS_00078485	4.45171	1e-05	15.933	2.22586	2.83958	0.001483
TCONS_00038132	2.99431	1e-05	10.8507	1.49716	2.85749	0.0085399
TCONS_00057311	4.14738	1e-05	15.0428	2.07369	2.8588	0.0019535
TCONS_00068940	4.29943	1e-05	15.5961	2.14972	2.85896	0.0016119
TCONS_00074292	1.78716	1e-05	6.5744	0.893585	2.87918	0.039978
TCONS_00052608	3.59571	1.34198	18.1756	2.46884	2.88009	0.00063624
TCONS_00074262	4.47647	0.163682	17.127	2.32008	2.88403	0.00090772
TCONS_00047174	3.50694	1e-05	13.3637	1.75347	2.93003	0.0031692
TCONS_00046123	3.62187	0.35755	15.2701	1.98971	2.94008	0.0015834
TCONS_00065244	2642.05	7.80221	10232.7	1324.93	2.9492	0
TCONS_00011616	1.97511	1e-05	7.63881	0.98756	2.95141	0.025225
TCONS_00074297	1e-05	2.98468	11.9903	1.49235	3.00621	0.0047176
TCONS_00014412	6.78228	1e-05	27.2921	3.39114	3.00864	2.0023e-05
TCONS_00050032	2.26346	1e-05	9.12142	1.13173	3.01072	0.013659
TCONS_00074955	4.656	0.305876	20.3521	2.48094	3.03622	0.00021845
TCONS_00045743	1.46248	0.078372	6.45093	0.770426	3.06578	0.036665
TCONS_00073975	5.43265	1e-05	22.8413	2.71633	3.07191	8.3193e-05
TCONS_00068984	3.98173	1e-05	16.8501	1.99087	3.08129	0.00071455
TCONS_00047172	3.63336	1e-05	15.472	1.81669	3.09028	0.0011687
TCONS_00074598	9.62009	1e-05	41.1868	4.81005	3.09806	1.144e-07
TCONS_00052656	2.31792	0.679233	12.896	1.49858	3.10526	0.0029815
TCONS_00018346	3.05504	1.39262	19.1564	2.22383	3.10671	0.00029454
TCONS_00031652	1.99418	1e-05	8.70443	0.997095	3.12595	0.014436
TCONS_00009652	1.32572	0.900451	9.83561	1.11309	3.14345	0.0091586
TCONS_00042125	5.64825	1e-05	25.1934	2.82413	3.15717	2.9396e-05
TCONS_00042124	2.96654	1e-05	13.4197	1.48327	3.17749	0.0022358
TCONS_00034391	1.22784	1e-05	5.55959	0.613925	3.17884	0.049075
TCONS_00024904	1.36328	1e-05	6.17734	0.681645	3.17989	0.038018
TCONS_00041716	1.47702	1e-05	6.775	0.738515	3.19752	0.029454
TCONS_00019806	1.32768	1e-05	6.13418	0.663845	3.20795	0.03804
TCONS_00060616	1.41285	1e-05	6.5405	0.70643	3.21078	0.032133
TCONS_00051119	1.83896	1e-05	8.75122	0.919485	3.25059	0.012767
TCONS_00017915	1e-05	3.09031	14.7301	1.54516	3.25294	0.0012308
TCONS_00056503	2.20876	0.505237	13.0505	1.357	3.26561	0.0023169
TCONS_00024672	5.30187	1e-05	25.5924	2.65094	3.27114	1.9666e-05
TCONS_00052677	6.38162	1e-05	31.2334	3.19082	3.29109	2.2855e-06
TCONS_00024360	1.71542	1e-05	8.4702	0.857715	3.30383	0.01371
TCONS_00068554	1e-05	3.94878	19.8673	1.97439	3.33091	0.00015296
TCONS_00042112	1.1628	1e-05	5.92222	0.581405	3.34852	0.038348
TCONS_00028292	1.21675	1e-05	6.19953	0.60838	3.34911	0.034075
TCONS_00047173	5.80662	1.19175	36.2642	3.49919	3.37346	2.7637e-07
TCONS_00068938	3.09287	1e-05	16.1662	1.54644	3.38596	0.00059127
TCONS_00037897	1.19769	1e-05	6.3229	0.59885	3.40032	0.031412
TCONS_00028691	14.2599	0.288657	78.3191	7.27428	3.42849	3.0646e-14
TCONS_00051133	1.40445	1e-05	7.61464	0.70223	3.43876	0.017753
TCONS_00068660	1.24179	1e-05	6.77201	0.6209	3.44715	0.025247
TCONS_00056211	1.18886	1e-05	6.70105	0.594435	3.4948	0.025329
TCONS_00018347	0.905838	1e-05	5.33784	0.452924	3.55892	0.044629
TCONS_00008134	1.3525	1e-05	8.14119	0.676255	3.5896	0.012882
TCONS_00051125	2.57617	1e-05	15.6818	1.28809	3.60579	0.00054677
TCONS_00043631	4.14857	1e-05	25.3973	2.07429	3.61399	1.0709e-05
TCONS_00029001	12.4368	1e-05	78.1298	6.2184	3.65126	9.4077e-15
TCONS_00051121	1.51794	1e-05	9.55709	0.758975	3.65445	0.0067258
TCONS_00034257	1.88489	1e-05	11.9334	0.94245	3.66245	0.0024418
TCONS_00006700	1.05483	1e-05	6.7425	0.52742	3.67626	0.022572
TCONS_00047164	1.54664	1e-05	9.90701	0.773325	3.6793	0.0056892
TCONS_00074667	2.32399	1e-05	15.1537	1.162	3.70499	0.00060962
TCONS_00037850	0.90203	1e-05	5.97928	0.45102	3.72871	0.031
TCONS_00014397	2.46064	1e-05	16.3643	1.23032	3.73344	0.00035706
TCONS_00019821	0.856245	1e-05	5.70561	0.428127	3.73627	0.034993
TCONS_00081022	0.83214	1e-05	5.58879	0.416075	3.74762	0.036738
TCONS_00064197	1.87647	1e-05	12.9251	0.93824	3.78407	0.0014445
TCONS_00052683	1.10631	1e-05	7.66535	0.55316	3.79258	0.014093
TCONS_00005158	1.32642	1e-05	9.31112	0.663215	3.81141	0.0067368
TCONS_00013980	1.50842	0.397045	13.5815	0.952732	3.83343	0.0010454
TCONS_00056544	1.77588	1e-05	12.7089	0.887945	3.83923	0.0015121
TCONS_00052349	0.681809	1e-05	4.9551	0.340909	3.86145	0.047239
TCONS_00074187	1.32016	1e-05	9.6714	0.660085	3.873	0.0055305
TCONS_00006588	0.301235	0.860802	8.74198	0.581018	3.9113	0.0081669
TCONS_00038128	2.49103	1e-05	20.892	1.24552	4.06813	3.581e-05
TCONS_00009651	3.56701	1e-05	30.6561	1.78351	4.10338	5.2289e-07
TCONS_00078495	1.81412	1e-05	16.1603	0.907065	4.1551	0.00025749
TCONS_00046134	0.629987	1e-05	6.01836	0.314999	4.25595	0.024867
TCONS_00044113	1.44807	1e-05	14.3469	0.72404	4.30853	0.0005129
TCONS_00038215	0.50044	1e-05	4.99013	0.250225	4.31778	0.040384
TCONS_00047236	1.25259	1e-05	12.5062	0.6263	4.31965	0.001173
TCONS_00017262	1e-05	0.720445	7.33277	0.360227	4.34738	0.01282
TCONS_00009604	1.26952	1e-05	13.344	0.634765	4.39382	0.00076441
TCONS_00041958	0.533537	1e-05	6.07206	0.266773	4.5085	0.022433
TCONS_00072179	1e-05	0.457167	5.2642	0.228589	4.52539	0.033391
TCONS_00004244	0.516577	1e-05	6.452	0.258294	4.64266	0.017908
TCONS_00029812	0.416919	1e-05	5.47577	0.208464	4.71519	0.028694
TCONS_00049190	101.863	1e-05	1450.09	50.9315	4.83144	0
TCONS_00053434	0.351305	1e-05	6.46984	0.175657	5.20289	0.015596
TCONS_00069182	0.241036	1e-05	4.75842	0.120523	5.3031	0.037555
TCONS_00024119	0.287962	1e-05	5.90282	0.143986	5.3574	0.020361
TCONS_00042088	1.48477	1e-05	31.086	0.74239	5.38794	9.9622e-08
TCONS_00078977	0.20263	1e-05	5.58431	0.10132	5.78439	0.022735
TCONS_00068801	0.110519	1e-05	5.61805	0.0552645	6.66757	0.020675
TCONS_00059991	0.113706	1e-05	5.81375	0.056858	6.67596	0.018571
TCONS_00081923	0.080926	1e-05	5.25509	0.0404681	7.02079	0.024757
TCONS_00074459	1e-05	1e-05	5.04827	1e-05	18.9454	0.025983
TCONS_00022284	1e-05	1e-05	5.20743	1e-05	18.9902	0.023742
TCONS_00063561	1e-05	1e-05	5.2703	1e-05	19.0075	0.022912
TCONS_00063829	1e-05	1e-05	5.43703	1e-05	19.0525	0.020855
TCONS_00068802	1e-05	1e-05	6.45612	1e-05	19.3003	0.011807
TCONS_00081925	1e-05	1e-05	7.08295	1e-05	19.434	0.0083581
TCONS_00081924	1e-05	1e-05	7.10549	1e-05	19.4386	0.0082554
TCONS_00081095	1e-05	1e-05	8.71036	1e-05	19.7324	0.0034493
TCONS_00012370	1e-05	1e-05	9.03698	1e-05	19.7855	0.0028928
TCONS_00039782	1e-05	1e-05	18.0005	1e-05	20.7796	2.6193e-05
TCONS_00051157	1e-05	1e-05	18.7794	1e-05	20.8407	1.7527e-05
TCONS_00068800	1e-05	1e-05	42.671	1e-05	22.0248	9.5931e-11
TCONS_00073544	1e-05	1e-05	585.508	1e-05	25.8032	0
TCONS_00073545	1e-05	1e-05	585.508	1e-05	25.8032	0
TCONS_00073546	1e-05	1e-05	585.508	1e-05	25.8032	0
