# Supplementary material for: Integrative analysis of genome‐wide lncRNA and mRNA expression in newly synthesized Brassica hexaploids
Source: Ecol Evol. 2018 May 15;8(12):6034–52. doi: 10.1002/ece3.4152 (PMC6024132; doi:10.1002/ece3.4152)
Supplement: Supplementary file 12 [file ECE3-8-6034-s012.xlsx]

## Sheet: ABC-A
Table S7
lncRNA	ABC_fpkm	A_fpkm	regulation	target gene	ABC_fpkm	A_fpkm	regulation
TCONS_00043355	0	2.75575	down	Bra040782	0.793593	0.000685735	up
TCONS_00060024	0	4.06768	down	Bra037403	1.16822	0	up
TCONS_00074375	3.67778	0	up	Bra010460	0.987836	0	up
TCONS_00017313	201.069	0	up	Bra026709	5.03631	0.883318	up
TCONS_00009682	7.17459	0	up	Bra039883	3.24694	0.324452	up
TCONS_00031725	3.11025	0	up	Bra026709	5.03631	0.883318	up
TCONS_00012763	0	2.77356	down	Bra038975	292.688	63.0114	up
TCONS_00038484	6.68256	0	up	Bra026709	5.03631	0.883318	up
TCONS_00005719	451.157	65.9603	up	Bra033796	7.83183	3.50508	up
TCONS_00006504	4.40828	0	up	Bra021313	1.01877	0	up
TCONS_00006505	5.2753	0	up	Bra021313	1.01877	0	up
TCONS_00009502	2.08552	0	up	Bra039569	1.50034	0	up
TCONS_00009682	7.17459	0	up	Bra033764	2.06122	0	up
TCONS_00009958	11.913	0.000196669	up	Bra031483	1.08247	0	up
TCONS_00010937	0	1.31246	down	Bra034164	0.735794	4.39778	down
TCONS_00017262	8.26734	0	up	Bra007957	3.22507	0	up
TCONS_00017262	8.26734	0	up	Bra007962	1.23068	0	up
TCONS_00017333	0	3.38452	down	Bra008056	0	1.5224	down
TCONS_00017333	0	3.38452	down	Bra008064	1.12868	0	up
TCONS_00028415	18.7143	0	up	Bra001381	2.00945	0	up
TCONS_00028769	0	6.94789	down	Bra001743	0	2.06885	down
TCONS_00037136	0	5.57671	down	Bra005278	0	18.4482	down
TCONS_00038871	4.48855	0	up	Bra022275	1.33085	0	up
TCONS_00041963	1.42622	0	up	Bra032241	1.77217	0	up
TCONS_00042732	2.36602	0	up	Bra022275	1.33085	0	up
TCONS_00045922	1.62465	0	up	Bra018193	1.28707	0	up
TCONS_00046222	0	3.28689	down	Bra019580	0.61706	0	up
TCONS_00051157	21.1137	0	up	Bra037433	4.91252	0	up
TCONS_00058366	6.16415	31.4613	down	Bra003713	0	2.60085	down
TCONS_00058367	0.000167005	6.38824	down	Bra003713	0	2.60085	down
TCONS_00058924	0	2.05894	down	Bra004261	9.85607	57.8476	down
TCONS_00058924	0	2.05894	down	Bra004247	220.54	594.869	down
TCONS_00065244	11531.8	2968.87	up	Bra010922	7.79504	79.9056	down
TCONS_00068598	2.11428	0	up	Bra038394	3.33734	0	up
TCONS_00068598	2.11428	0	up	Bra038392	0.997657	0	up
TCONS_00068599	7.2386	0	up	Bra038394	3.33734	0	up
TCONS_00068599	7.2386	0	up	Bra038392	0.997657	0	up
TCONS_00069723	4.66058	0	up	Bra036022	2.89079	37.041	down
TCONS_00070286	0	2.76708	down	Bra007279	2.10902	38.5645	down
TCONS_00070327	0	6.37003	down	Bra007307	0	83.1171	down
TCONS_00071021	0	2.55988	down	Bra031141	0	9.31439	down
TCONS_00071036	0	11.0902	down	Bra031141	0	9.31439	down
TCONS_00071670	137.005	545.079	down	Bra031594	0	7.32756	down
TCONS_00074207	32.7829	0	up	Bra037864	2.75455	0	up
TCONS_00074234	7.9518	0	up	Bra038394	3.33734	0	up
TCONS_00074234	7.9518	0	up	Bra038392	0.997657	0	up
TCONS_00074606	2.96078	0	up	Bra028062	1.30123	0	up
TCONS_00074927	0.942304	0	up	Bra032370	0	6.92312	down
TCONS_00076445	0	20.3886	down	Bra007678	0	1508.83	down
TCONS_00076445	0	20.3886	down	Bra007680	0	0.990342	down
TCONS_00076445	0	20.3886	down	Bra007679	0	37.3362	down
TCONS_00076887	0	2.71208	down	Bra031069	0	2.13711	down
TCONS_00077149	0	1.16517	down	Bra026845	0.585733	8.97846	down
TCONS_00077149	0	1.16517	down	Bra026849	0	6.50327	down
TCONS_00077149	0	1.16517	down	Bra026853	2.10218	0	up
TCONS_00077361	0	5.28437	down	Bra031729	0	1.6916	down
TCONS_00077361	0	5.28437	down	Bra031728	0	1.47441	down

## Sheet: ABC-BC
lncRNA_	ABC_fpkm	BC_fpkm	regulation	target gene	ABC_fpkm	BC_fpkm	regulation
TCONS_00005370	5.2186	0	up	Bra026239	1.23884	0	up
TCONS_00005586	1.15025	0	up	Bra036919	68.1584	0	up
TCONS_00006713	1.54667	0	up	Bra021590	1.7005	0	up
TCONS_00006713	1.54667	0	up	Bra021594	1.46893	0	up
TCONS_00009526	4.46028	0	up	Bra036919	68.1584	0	up
TCONS_00009529	7.29282	0	up	Bra036919	68.1584	0	up
TCONS_00014100	7.02701	0	up	Bra022058	1.32312	0	up
TCONS_00014100	7.02701	0	up	Bra022063	1.83334	0	up
TCONS_00017501	2.07551	0	up	Bra008248	1.38991	0.000298932	up
TCONS_00018102	9.87656	0	up	Bra022058	1.32312	0	up
TCONS_00018102	9.87656	0	up	Bra022063	1.83334	0	up
TCONS_00018384	4.05176	0	up	Bra036340	3.21236	0	up
TCONS_00018406	3.3138	0	up	Bra032936	1.75133	0	up
TCONS_00023924	2.78296	0	up	Bra019369	3.26182	0	up
TCONS_00024719	2.04332	0	up	Bra017661	7.35691	0	up
TCONS_00027367	16.9263	0	up	Bra000426	5.06052	0	up
TCONS_00027367	16.9263	0	up	Bra000428	12.6543	0	up
TCONS_00028504	3.52561	0	up	Bra001461	6.25293	0	up
TCONS_00029812	5.36046	0	up	Bra019405	1.92569	0	up
TCONS_00030793	2.81988	0	up	Bra017893	2.61169	0	up
TCONS_00034121	2.50528	0	up	Bra033444	2.98797	0	up
TCONS_00035262	2.39065	0	up	Bra021706	5127.23	5.32957	up
TCONS_00038128	20.452	0	up	Bra032251	8.95069	0	up
TCONS_00038132	10.6186	0	up	Bra032251	8.95069	0	up
TCONS_00038500	3.27254	0	up	Bra031329	22.8413	3.64964	up
TCONS_00039413	5.54503	0	up	Bra034823	1.41781	0	up
TCONS_00039788	73.5555	0	up	Bra029602	2.39909	0	up
TCONS_00042220	1.89777	0	up	Bra040829	2.42484	0	up
TCONS_00043631	24.8547	0	up	Bra029602	2.39909	0	up
TCONS_00043710	1.79738	112.758	down	Bra039426	1.38093	0	up
TCONS_00046145	24.0562	0	up	Bra019503	4.99624	0	up
TCONS_00047236	12.2384	0	up	Bra037506	9.57977e-05	5.21825	down
TCONS_00049927	3.8266	0	up	Bra018185	1.99801	0	up
TCONS_00052041	17.2091	0	up	Bra033668	4.15703	0	up
TCONS_00052349	4.85017	0	up	Bra039609	8.92278	0	up
TCONS_00053930	3.7276	0	up	Bra003150	2.4483	0	up
TCONS_00060616	6.40194	0	up	Bra034899	7.30411	0	up
TCONS_00060617	1.3021	0	up	Bra034899	7.30411	0	up
TCONS_00064467	113.534	0	up	Bra034598	1.18397	0	up
TCONS_00068660	6.62884	0	up	Bra037912	0.000765297	1.60324	down
TCONS_00068663	3.67303	0	up	Bra037912	0.000765297	1.60324	down
TCONS_00069699	3.13242	0	up	Bra031378	4.62069	0	up
TCONS_00069699	3.13242	0	up	Bra031380	2.59428	0	up
TCONS_00072230	6.28072	0	up	Bra036246	11.5897	0.666884	up
TCONS_00074187	9.46335	0	up	Bra037851	15.1058	0	up
TCONS_00074292	6.43227	0	up	Bra037912	0.000765297	1.60324	down
TCONS_00074295	4.80782	0	up	Bra037912	0.000765297	1.60324	down
TCONS_00074955	19.9151	0.291719	up	Bra032342	2.83141	0	up
TCONS_00075442	3.50972	0	up	Bra031378	4.62069	0	up
TCONS_00075442	3.50972	0	up	Bra031380	2.59428	0	up
TCONS_00075444	2.73224	0	up	Bra031378	4.62069	0	up
TCONS_00075444	2.73224	0	up	Bra031380	2.59428	0	up
TCONS_00075701	66.596	0	up	Bra006963	23.0084	0	up
TCONS_00077508	3.48164	0	up	Bra031605	0.00737669	94.413	down
TCONS_00080146	14.7028	0	up	Bra008940	831.728	0	up
TCONS_00082637	4.98101	0	up	Bra008668	1.42817	0	up
TCONS_00082637	4.98101	0	up	Bra008677	2.79315	0	up
TCONS_00082672	1.83093	0	up	Bra008711	5.49799e-05	1.99612	down
TCONS_00074586	3.51316	0	up	Bra034899	7.30411	0	up
TCONS_00042088	30.4259	0	up	Bra038925	5.09321	0.441368	up
TCONS_00081418	2.44034	0	up	Bra040488	14.8383	0.448847	up
TCONS_00074292	6.43227	0	up	Bra040488	14.8383	0.448847	up
TCONS_00074295	4.80782	0	up	Bra040488	14.8383	0.448847	up
TCONS_00068660	6.62884	0	up	Bra040488	14.8383	0.448847	up
TCONS_00068663	3.67303	0	up	Bra040488	14.8383	0.448847	up
TCONS_00004741	2.31332	0	up	Bra037886	1.90689	0	up
TCONS_00055841	14.2449	0	up	Bra038925	5.09321	0.441368	up
TCONS_00038215	4.88355	0	up	Bra040488	14.8383	0.448847	up
TCONS_00006713	1.54667	0	up	Bra039007	2.5797	0	up
TCONS_00051118	3.12848	0	up	Bra040488	14.8383	0.448847	up
TCONS_00018406	3.3138	0	up	Bra040488	14.8383	0.448847	up
TCONS_00061287	1.02439	0	up	Bra002680	1.5221	0	up
TCONS_00060617	1.3021	0	up	Bra040488	14.8383	0.448847	up
TCONS_00079213	3.93923	0	up	Bra039609	8.92278	0	up
TCONS_00017526	5.12999	0	up	Bra014053	3.00082	0	up
TCONS_00056466	2.52823	0	up	Bra040488	14.8383	0.448847	up
TCONS_00046099	2.23002	0	up	Bra040488	14.8383	0.448847	up
TCONS_00056645	2.27961	0	up	Bra040488	14.8383	0.448847	up
TCONS_00073983	2.39156	0	up	Bra040554	6.26981	0	up
TCONS_00014100	7.02701	0	up	Bra002680	1.5221	0	up
TCONS_00018102	9.87656	0	up	Bra002680	1.5221	0	up
TCONS_00082672	1.83093	0	up	Bra028484	5.32099	0.429473	up
