# Supplementary material for: Integrative analysis of genome‐wide lncRNA and mRNA expression in newly synthesized Brassica hexaploids
Source: Ecol Evol. 2018 May 15;8(12):6034–52. doi: 10.1002/ece3.4152 (PMC6024132; doi:10.1002/ece3.4152)
Supplement: Supplementary file 13 [file ECE3-8-6034-s013.xlsx]

## Sheet: Sheet1
Table S8
Cellular Component:
33 (70.2) GO:0005623 cell
33 (70.2) GO:0044464 cell part
1 (2.1) GO:0031975 envelope
6 (12.8) GO:0032991 macromolecular complex
27 (57.4) GO:0043226 organelle
4 (8.5) GO:0044422 organelle part
------------------------------------
Total: 6
Biological Process:
3 (6.4) GO:0044085 cellular component biogenesis
1 (2.1) GO:0032502 developmental process
3 (6.4) GO:0016043 cellular component organization
17 (36.2) GO:0008152 metabolic process
2 (4.3) GO:0016265 death
13 (27.7) GO:0043473 pigmentation
2 (4.3) GO:0002376 immune system process
1 (2.1) GO:0051179 localization
8 (17.0) GO:0050896 response to stimulus
19 (40.4) GO:0009987 cellular process
2 (4.3) GO:0032501 multicellular organismal process
2 (4.3) GO:0010926 anatomical structure formation
1 (2.1) GO:0051704 multi\-organism process
1 (2.1) GO:0051234 establishment of localization
14 (29.8) GO:0065007 biological regulation
------------------------------------
Total: 15
Molecular Function:
1 (2.1) GO:0016209 antioxidant activity
2 (4.3) GO:0060089 molecular transducer activity
6 (12.8) GO:0030528 transcription regulator activity
2 (4.3) GO:0030234 enzyme regulator activity
1 (2.1) GO:0005198 structural molecule activity
10 (21.3) GO:0003824 catalytic activity
25 (53.2) GO:0005488 binding
------------------------------------
Total: 7
