# Supplementary material for: Integrative analysis of genome‐wide lncRNA and mRNA expression in newly synthesized Brassica hexaploids
Source: Ecol Evol. 2018 May 15;8(12):6034–52. doi: 10.1002/ece3.4152 (PMC6024132; doi:10.1002/ece3.4152)
Supplement: Supplementary file 14 [file ECE3-8-6034-s014.xlsx]

## Sheet: Sheet1
Table S9
Cellular Component:
1 (1.9) GO:0005576 extracellular region
35 (67.3) GO:0005623 cell
35 (67.3) GO:0044464 cell part
1 (1.9) GO:0019012 virion
1 (1.9) GO:0044423 virion part
3 (5.8) GO:0031974 membrane-enclosed lumen
1 (1.9) GO:0031975 envelope
7 (13.5) GO:0032991 macromolecular complex
22 (42.3) GO:0043226 organelle
13 (25.0) GO:0044422 organelle part
------------------------------------
Total: 10
Biological Process:
4 (7.7) GO:0044085 cellular component biogenesis
5 (9.6) GO:0032502 developmental process
1 (1.9) GO:0000003 reproduction
4 (7.7) GO:0016043 cellular component organization
1 (1.9) GO:0022414 reproductive process
2 (3.8) GO:0002376 immune system process
10 (19.2) GO:0050896 response to stimulus
7 (13.5) GO:0032501 multicellular organismal process
2 (3.8) GO:0010926 anatomical structure formation
4 (7.7) GO:0051704 multi\-organism process
6 (11.5) GO:0051234 establishment of localization
16 (30.8) GO:0008152 metabolic process
1 (1.9) GO:0048511 rhythmic process
9 (17.3) GO:0043473 pigmentation
6 (11.5) GO:0051179 localization
2 (3.8) GO:0040007 growth
19 (36.5) GO:0009987 cellular process
1 (1.9) GO:0001906 cell killing
9 (17.3) GO:0065007 biological regulation
------------------------------------
Total: 19
Molecular Function:
1 (1.9) GO:0009055 electron carrier activity
1 (1.9) GO:0060089 molecular transducer activity
3 (5.8) GO:0030528 transcription regulator activity
8 (15.4) GO:0003824 catalytic activity
22 (42.3) GO:0005488 binding
1 (1.9) GO:0016209 antioxidant activity
2 (3.8) GO:0045182 translation regulator activity
1 (1.9) GO:0005198 structural molecule activity
2 (3.8) GO:0005215 transporter activity
------------------------------------
Total: 9
