# Supplementary material for: Integrative analysis of genome‐wide lncRNA and mRNA expression in newly synthesized Brassica hexaploids
Source: Ecol Evol. 2018 May 15;8(12):6034–52. doi: 10.1002/ece3.4152 (PMC6024132; doi:10.1002/ece3.4152)
Supplement: Supplementary file 15 [file ECE3-8-6034-s015.xlsx]

## Sheet: Sheet1
Table S10
MiRNA	LncRNA	Score	Alignment
bna-miR156a	TCONS_00017006	2.5	miRNA:1 UGACAGAAGAGAGUGAGCACA 21
			||||||||||*||*||||||*
			lncRNA:733 ACUGUCUUCUAUCUCUCGUGC 713
bna-miR156a	TCONS_00065829	2.5	miRNA:1 UGACAGAAGAGAGUGAGCACA 21
			*|||||||||*||||||*|*|
			lncRNA:1101 CCUGUCUUCUAUCACUC-UUU 1082
bna-miR393	TCONS_00044681	2.2	miRNA:1 UCCAAAGGGAUCGCAUUGAUC 21
			:|*||||:|||||||||*|||
			lncRNA:389 GGCUUUCUCUAGCGUAAGUAG 369
bna-miR396a	TCONS_00067277	2.2	miRNA:1 UUCCACAGCUUUCUUGAACUU 21
			|:||||||||||*||||||:*
			lncRNA:227 AGGGUGUCGAAAUAACUUGGC 207
bol-miR824	TCONS_00029970	0	miRNA:1 UAGACCAUUUGUGAGAAGGGA 21
			|||||||||||||||||||||
			lncRNA:819 AUCUGGUAAACACUCUUCCCU 799
bol-miR824	TCONS_00024064	2	miRNA:1 UAGACCAUUUGUGAGAAGGGA 21
			||||||||:*:||||||||||
			lncRNA:907 AUCUGGUAGCUACUCUUCCCU 887
bol-miR824	TCONS_00004952	2	miRNA:1 UAGACCAUUUGUGAGAAGGGA 21
			||||||||:*:||||||||||
			lncRNA:493 AUCUGGUAGCUACUCUUCCCU 473
bra-miR824	TCONS_00029970	0	miRNA:1 UAGACCAUUUGUGAGAAGGGA 21
			|||||||||||||||||||||
			lncRNA:819 AUCUGGUAAACACUCUUCCCU 799
bra-miR824	TCONS_00024064	2	miRNA:1 UAGACCAUUUGUGAGAAGGGA 21
			||||||||:*:||||||||||
			lncRNA:907 AUCUGGUAGCUACUCUUCCCU 887
bra-miR824	TCONS_00004952	2	miRNA:1 UAGACCAUUUGUGAGAAGGGA 21
			||||||||:*:||||||||||
			lncRNA:493 AUCUGGUAGCUACUCUUCCCU 473
bna-miR824	TCONS_00029970	0	miRNA:1 UAGACCAUUUGUGAGAAGGGA 21
			|||||||||||||||||||||
			lncRNA:819 AUCUGGUAAACACUCUUCCCU 799
bna-miR824	TCONS_00024064	2	miRNA:1 UAGACCAUUUGUGAGAAGGGA 21
			||||||||:*:||||||||||
			lncRNA:907 AUCUGGUAGCUACUCUUCCCU 887
bna-miR824	TCONS_00004952	2	miRNA:1 UAGACCAUUUGUGAGAAGGGA 21
			||||||||:*:||||||||||
			lncRNA:493 AUCUGGUAGCUACUCUUCCCU 473
bna-miR171f	TCONS_00018370	2.2	miRNA:1 UGAUUGAGCCGCGCCAAU-AUC 21
			||||::||||:|||||||*|:|
			lncRNA:1125 ACUAGUUCGGUGCGGUUACUGG 1104
bna-miR169c	TCONS_00029252	2.5	miRNA:1 UAGCCAAGGAUGACUUGC-CUA 21
			|||*|||||||||||||***||
			lncRNA:212 AUCUGUUCCUACUGAACAACAU 191
bna-miR169d	TCONS_00029252	2.5	miRNA:1 UAGCCAAGGAUGACUUGC-CUA 21
			|||*|||||||||||||***||
			lncRNA:212 AUCUGUUCCUACUGAACAACAU 191
bna-miR169e	TCONS_00029252	2.5	miRNA:1 UAGCCAAGGAUGACUUGC-CUA 21
			|||*|||||||||||||***||
			lncRNA:212 AUCUGUUCCUACUGAACAACAU 191
bna-miR169f	TCONS_00029252	2.5	miRNA:1 UAGCCAAGGAUGACUUGC-CUA 21
			|||*|||||||||||||***||
			lncRNA:212 AUCUGUUCCUACUGAACAACAU 191
bna-miR169g	TCONS_00029252	2.5	miRNA:1 UAGCCAAGGAUGACUUGCCUGC 22
			|||*|||||||||||||**||*
			lncRNA:212 AUCUGUUCCUACUGAAC-AACA 192
bna-miR169h	TCONS_00029252	2.5	miRNA:1 UAGCCAAGGAUGACUUGCCUGC 22
			|||*|||||||||||||**||*
			lncRNA:212 AUCUGUUCCUACUGAAC-AACA 192
bna-miR169i	TCONS_00029252	2.5	miRNA:1 UAGCCAAGGAUGACUUGCCUGC 22
			|||*|||||||||||||**||*
			lncRNA:212 AUCUGUUCCUACUGAAC-AACA 192
bna-miR169j	TCONS_00029252	2.5	miRNA:1 UAGCCAAGGAUGACUUGCCUGC 22
			|||*|||||||||||||**||*
			lncRNA:212 AUCUGUUCCUACUGAAC-AACA 192
bna-miR169k	TCONS_00029252	2.5	miRNA:1 UAGCCAAGGAUGACUUGCCUGC 22
			|||*|||||||||||||**||*
			lncRNA:212 AUCUGUUCCUACUGAAC-AACA 192
bna-miR169l	TCONS_00029252	2.5	miRNA:1 UAGCCAAGGAUGACUUGCCUGC 22
			|||*|||||||||||||**||*
			lncRNA:212 AUCUGUUCCUACUGAAC-AACA 192
bna-miR169m	TCONS_00068513	2.5	miRNA:1 UGAGCCAAAGAUGACUUGCCG 21
			:||:|||||||*||||:|||:
			lncRNA:82 GCUUGGUUUCUUCUGAGCGGU 62
bna-miR167a	TCONS_00042206	2	miRNA:1 UGAAGCUGCCAGCAUGAUCUAA 22
			||||:||||*|:||||||||||
			lncRNA:162 ACUUUGACGCUUGUACUAGAUU 141
bna-miR167a	TCONS_00023069	2.5	miRNA:1 UGAAGCUGCCAGCAUGAUCUAA 22
			||||:||:|*|:||||||||||
			lncRNA:620 ACUUUGAUGCUUGUACUAGAUU 599
bna-miR167b	TCONS_00042206	2	miRNA:1 UGAAGCUGCCAGCAUGAUCUAA 22
			||||:||||*|:||||||||||
			lncRNA:162 ACUUUGACGCUUGUACUAGAUU 141
bna-miR167b	TCONS_00023069	2.5	miRNA:1 UGAAGCUGCCAGCAUGAUCUAA 22
			||||:||:|*|:||||||||||
			lncRNA:620 ACUUUGAUGCUUGUACUAGAUU 599
bna-miR167c	TCONS_00042206	2	miRNA:1 UGAAGCUGCCAGCAUGAUCUA 21
			||||:||||*|:|||||||||
			lncRNA:162 ACUUUGACGCUUGUACUAGAU 142
bna-miR167c	TCONS_00023069	2.5	miRNA:1 UGAAGCUGCCAGCAUGAUCUA 21
			||||:||:|*|:|||||||||
			lncRNA:620 ACUUUGAUGCUUGUACUAGAU 600
bna-miR166a	TCONS_00036194	0	miRNA:1 UCGGACCAGGCUUCAUUCCCC 21
			|||||||||||||||||||||
			lncRNA:424 AGCCUGGUCCGAAGUAAGGGG 404
bna-miR166a	TCONS_00036353	0	miRNA:1 UCGGACCAGGCUUCAUUCCCC 21
			|||||||||||||||||||||
			lncRNA:1097 AGCCUGGUCCGAAGUAAGGGG 1077
bna-miR166b	TCONS_00036194	0	miRNA:1 UCGGACCAGGCUUCAUUCCCC 21
			|||||||||||||||||||||
			lncRNA:424 AGCCUGGUCCGAAGUAAGGGG 404
bna-miR166b	TCONS_00036353	0	miRNA:1 UCGGACCAGGCUUCAUUCCCC 21
			|||||||||||||||||||||
			lncRNA:1097 AGCCUGGUCCGAAGUAAGGGG 1077
bna-miR166c	TCONS_00036194	0	miRNA:1 UCGGACCAGGCUUCAUUCCCC 21
			|||||||||||||||||||||
			lncRNA:424 AGCCUGGUCCGAAGUAAGGGG 404
bna-miR166c	TCONS_00036353	0	miRNA:1 UCGGACCAGGCUUCAUUCCCC 21
			|||||||||||||||||||||
			lncRNA:1097 AGCCUGGUCCGAAGUAAGGGG 1077
bna-miR166d	TCONS_00036194	0	miRNA:1 UCGGACCAGGCUUCAUUCCCC 21
			|||||||||||||||||||||
			lncRNA:424 AGCCUGGUCCGAAGUAAGGGG 404
bna-miR166d	TCONS_00036353	0	miRNA:1 UCGGACCAGGCUUCAUUCCCC 21
			|||||||||||||||||||||
			lncRNA:1097 AGCCUGGUCCGAAGUAAGGGG 1077
bna-miR159	TCONS_00059368	2.5	miRNA:1 UUUGGAUUGAAGGGAGCUCUA 21
			||||:|:|*||:|||||||||
			lncRNA:688 AAACUUGAAUUUCCUCGAGAU 668
bna-miR156b	TCONS_00050480	2	miRNA:1 UUGACAGAAGAUAGAGAGCAC 21
			|||||||||||||*||||*|*
			lncRNA:1349 AACUGUCUUCUAUGUCUCUUU 1329
bna-miR156b	TCONS_00017006	0	miRNA:1 UUGACAGAAGAUAGAGAGCAC 21
			|||||||||||||||||||||
			lncRNA:734 AACUGUCUUCUAUCUCUCGUG 714
bna-miR1140	TCONS_00052974	2.5	miRNA:1 ACAGCCUAAACCAAUCGGAGC 21
			||||*|:|||*||||||||||
			lncRNA:365 UGUCUGGUUUCGUUAGCCUCG 345
bna-miR156c	TCONS_00050480	2	miRNA:1 UUGACAGAAGAUAGAGAGCAC 21
			|||||||||||||*||||*|*
			lncRNA:1349 AACUGUCUUCUAUGUCUCUUU 1329
bna-miR156c	TCONS_00017006	0	miRNA:1 UUGACAGAAGAUAGAGAGCAC 21
			|||||||||||||||||||||
			lncRNA:734 AACUGUCUUCUAUCUCUCGUG 714
bra-miR157a	TCONS_00017006	0	miRNA:1 UUGACAGAAGAUAGAGAGCAC 21
			|||||||||||||||||||||
			lncRNA:734 AACUGUCUUCUAUCUCUCGUG 714
bra-miR159a	TCONS_00059368	2.5	miRNA:1 UUUGGAUUGAAGGGAGCUCUA 21
			||||:|:|*||:|||||||||
			lncRNA:688 AAACUUGAAUUUCCUCGAGAU 668
bra-miR167a	TCONS_00042206	2	miRNA:1 UGAAGCUGCCAGCAUGAUCUA 21
			||||:||||*|:|||||||||
			lncRNA:162 ACUUUGACGCUUGUACUAGAU 142
bra-miR167a	TCONS_00023069	2.5	miRNA:1 UGAAGCUGCCAGCAUGAUCUA 21
			||||:||:|*|:|||||||||
			lncRNA:620 ACUUUGAUGCUUGUACUAGAU 600
bra-miR167b	TCONS_00042206	2	miRNA:1 UGAAGCUGCCAGCAUGAUCUA 21
			||||:||||*|:|||||||||
			lncRNA:162 ACUUUGACGCUUGUACUAGAU 142
bra-miR167b	TCONS_00023069	2.5	miRNA:1 UGAAGCUGCCAGCAUGAUCUA 21
			||||:||:|*|:|||||||||
			lncRNA:620 ACUUUGAUGCUUGUACUAGAU 600
bra-miR167c	TCONS_00042206	2	miRNA:1 UGAAGCUGCCAGCAUGAUCUA 21
			||||:||||*|:|||||||||
			lncRNA:162 ACUUUGACGCUUGUACUAGAU 142
bra-miR167c	TCONS_00023069	2.5	miRNA:1 UGAAGCUGCCAGCAUGAUCUA 21
			||||:||:|*|:|||||||||
			lncRNA:620 ACUUUGAUGCUUGUACUAGAU 600
bra-miR167d	TCONS_00042206	2	miRNA:1 UGAAGCUGCCAGCAUGAUCUA 21
			||||:||||*|:|||||||||
			lncRNA:162 ACUUUGACGCUUGUACUAGAU 142
bra-miR167d	TCONS_00023069	2.5	miRNA:1 UGAAGCUGCCAGCAUGAUCUA 21
			||||:||:|*|:|||||||||
			lncRNA:620 ACUUUGAUGCUUGUACUAGAU 600
bra-miR171e	TCONS_00018370	2.2	miRNA:1 UGAUUGAGCCGCGCCAAU-AUC 21
			||||::||||:|||||||*|:|
			lncRNA:1125 ACUAGUUCGGUGCGGUUACUGG 1104
bra-miR172a	TCONS_00080683	2.2	miRNA:1 AGAAUCUUGAUGAUGCUGCAU 21
			*|||||||:|||*|||||||:
			lncRNA:210 ACUUAGAAUUACCACGACGUG 190
bra-miR172a	TCONS_00025056	1.8	miRNA:1 AGAAUCUUGAUGAUGCUGCAU 21
			*|||||||||||*|||||||:
			lncRNA:912 ACUUAGAACUACCACGACGUG 892
bra-miR172a	TCONS_00040072	2.5	miRNA:1 AGAAUCUUGAUGAUGCUGCAU 21
			*||||*|||||||||||**||
			lncRNA:59 ACUUACAACUACUACGA-AUA 40
bra-miR172b-5p	TCONS_00080683	2	miRNA:1 GCAGCACCAUUAAGAUUCACA 21
			||||||*|||:|||||||*||
			lncRNA:285 CGUCGUAGUAGUUCUAAGAGU 265
bra-miR172b-5p	TCONS_00025056	2	miRNA:1 GCAGCACCAUUAAGAUUCACA 21
			||||||*|||:|||||||*||
			lncRNA:987 CGUCGUAGUAGUUCUAAGAGU 967
bra-miR172b-3p	TCONS_00080683	2.2	miRNA:1 AGAAUCUUGAUGAUGCUGCAU 21
			*|||||||:|||*|||||||:
			lncRNA:210 ACUUAGAAUUACCACGACGUG 190
bra-miR172b-3p	TCONS_00025056	1.8	miRNA:1 AGAAUCUUGAUGAUGCUGCAU 21
			*|||||||||||*|||||||:
			lncRNA:912 ACUUAGAACUACCACGACGUG 892
bra-miR172b-3p	TCONS_00040072	2.5	miRNA:1 AGAAUCUUGAUGAUGCUGCAU 21
			*||||*|||||||||||**||
			lncRNA:59 ACUUACAACUACUACGA-AUA 40
bol-miR157a	TCONS_00050480	2	miRNA:1 UUGACAGAAGAUAGAGAGCAC 21
			|||||||||||||*||||*|*
			lncRNA:1349 AACUGUCUUCUAUGUCUCUUU 1329
bol-miR157a	TCONS_00017006	0	miRNA:1 UUGACAGAAGAUAGAGAGCAC 21
			|||||||||||||||||||||
			lncRNA:734 AACUGUCUUCUAUCUCUCGUG 714
bol-miR172a	TCONS_00080683	2.2	miRNA:1 AGAAUCUUGAUGAUGCUGCAU 21
			*|||||||:|||*|||||||:
			lncRNA:210 ACUUAGAAUUACCACGACGUG 190
bol-miR172a	TCONS_00025056	1.8	miRNA:1 AGAAUCUUGAUGAUGCUGCAU 21
			*|||||||||||*|||||||:
			lncRNA:912 ACUUAGAACUACCACGACGUG 892
bol-miR172a	TCONS_00040072	2.5	miRNA:1 AGAAUCUUGAUGAUGCUGCAU 21
			*||||*|||||||||||**||
			lncRNA:lncRNA:59 ACUUACAACUACUACGA-AUA 40
bol-miR172b	TCONS_00080683	2.2	miRNA:1 AGAAUCUUGAUGAUGCUGCAU 21
			*|||||||:|||*|||||||:
			lncRNA:210 ACUUAGAAUUACCACGACGUG 190
bol-miR172b	TCONS_00025056	1.8	miRNA:1 AGAAUCUUGAUGAUGCUGCAU 21
			*|||||||||||*|||||||:
			lncRNA:912 ACUUAGAACUACCACGACGUG 892
bol-miR172b	TCONS_00040072	2.5	miRNA:1 AGAAUCUUGAUGAUGCUGCAU 21
			*||||*|||||||||||**||
			lncRNA:59 ACUUACAACUACUACGA-AUA 40
bra-miR5711	TCONS_00080146	2.5	miRNA:1 UGUUUUGUGGGUUUCUACCGA 21
			*||||||||*|||||||*|*|
			lncRNA:114 CCAAAACACACAAAGAU-GAU 95
bra-miR5654a	TCONS_00074716	1	miRNA:1 AUAAAUCCCAAGCAUCAUCCA 21
			||||||||||||*||||||||
			lncRNA:430 UAUUUAGGGUUCUUAGUAGGU 410
bra-miR5654b	TCONS_00074716	1	miRNA:1 AUAAAUCCCAAGCAUCAUCCA 21
			||||||||||||*||||||||
			lncRNA:430 UAUUUAGGGUUCUUAGUAGGU 410
bra-miR5712	TCONS_00027855	1.2	miRNA:1 AAUAUUAAUAUAAUUGGUGAG 21
			||||||||||:||||:||||:
			lncRNA:861 UUAUAAUUAUGUUAAUCACUU 841
bra-miR5712	TCONS_00004735	1	miRNA:1 AAUAUUAAUAUAAUUGGUGAG 21
			||||:|||||||||||:||||
			lncRNA:2989 UUAUGAUUAUAUUAACUACUC 2969
bra-miR5713	TCONS_00038073	2.5	miRNA:1 AGGCUUAGAAGAACGUUUGUU 21
			*|:|||||||||||:|:|*||
			lncRNA:2912 ACUGAAUCUUCUUGUAGA-AA 2893
bra-miR5716	TCONS_00060804	2	miRNA:1 UUGGAUAAUUGAAGAUAUAAA 21
			||||||||||:||*|||||*|
			lncRNA:595 AACCUAUUAAUUUGUAUAUCU 575
bra-miR5717	TCONS_00050508	2	miRNA:1 GUUUGGAUUGUUUGCCUUGGC 21
			|||||:*|||||||||||*||
			lncRNA:1007 CAAACUCAACAAACGGAA-CG 988
bra-miR5718	TCONS_00055910	2.2	miRNA:1 UCAGAACCAAACACAGAACAAG 22
			*||||||||||||||:|*||*:
			lncRNA:285 UGUCUUGGUUUGUGUUU-GUGU 265
bra-miR5721	TCONS_00014375	2.5	miRNA:1 AAAAAUGGAGUGAGAAAUGGA 21
			||||||*|*||||:|||||||
			lncRNA:189 UUUUUAGCGCACUUUUUACCU 169
bra-miR5721	TCONS_00035262	2.5	miRNA:1 AAAAAUGGAGUGAGAAAUGGA 21
			||||||:|||*||||||*||*
			lncRNA:714 UUUUUAUCUCUCUCUUUUCCG 694
bra-miR5721	TCONS_00035054	2.5	miRNA:1 AAAAAUGGAGUGAGAAAUGGA 21
			*|||||:||||:|:||||::|
			lncRNA:5716 AUUUUAUCUCAUUUUUUAUUU 5696
bra-miR5721	TCONS_00027050	2.5	miRNA:1 AAAAAUGGAGUGAGAAAUGGA 21
			*||||||:|:|:|||||||*|
			lncRNA:3177 AUUUUACUUUAUUCUUUACGU 3157
bra-miR5721	TCONS_00043841	2.5	miRNA:1 AAAAAUGGAGUGAGAAAUGGA 21
			|||||:|:|||||:|||::|*
			lncRNA:3190 UUUUUGCUUCACUUUUUGUCA 3170
bra-miR5721	TCONS_00014098	2.5	miRNA:1 AAAAAUGGAGUGAGAAAUGGA 21
			|||||::||||||:*||||||
			lncRNA:247 UUUUUGUCUCACUUGUUACCU 227
bra-miR1140	TCONS_00052974	2.5	miRNA:1 ACAGCCUAAACCAAUCGGAGC 21
			||||*|:|||*||||||||||
			lncRNA:365 UGUCUGGUUUCGUUAGCCUCG 345
bna-miR156d	TCONS_00017006	2	miRNA:1 UGACAGAAGAGAGUGAGCAC 20
			||||||||||*||*||||||
			lncRNA:733 ACUGUCUUCUAUCUCUCGUG 714
bna-miR156d	TCONS_00065829	2.5	miRNA:1 UGACAGAAGAGAGUGAGCAC 20
			*|||||||||*||||||*|*
			lncRNA:1101 CCUGUCUUCUAUCACUCUUU 1082
bna-miR156e	TCONS_00017006	2	miRNA:1 UGACAGAAGAGAGUGAGCAC 20
			||||||||||*||*||||||
			lncRNA:733 ACUGUCUUCUAUCUCUCGUG 714
bna-miR156e	TCONS_00065829	2.5	miRNA:1 UGACAGAAGAGAGUGAGCAC 20
			*|||||||||*||||||*|*
			lncRNA:1101 CCUGUCUUCUAUCACUCUUU 1082
bna-miR156f	TCONS_00017006	2	miRNA:1 UGACAGAAGAGAGUGAGCAC 20
			||||||||||*||*||||||
			lncRNA:733 ACUGUCUUCUAUCUCUCGUG 714
bna-miR156f	TCONS_00065829	2.5	miRNA:1 UGACAGAAGAGAGUGAGCAC 20
			*|||||||||*||||||*|*
			lncRNA:1101 CCUGUCUUCUAUCACUCUUU 1082
bna-miR156g	TCONS_00050480	2	miRNA:1 UUGACAGAAGAUAGAGAGCAC 21
			|||||||||||||*||||*|*
			lncRNA:1349 AACUGUCUUCUAUGUCUCUUU 1329
bna-miR156g	TCONS_00017006	0	miRNA:1 UUGACAGAAGAUAGAGAGCAC 21
			|||||||||||||||||||||
			lncRNA:734 AACUGUCUUCUAUCUCUCGUG 714
bna-miR166f	TCONS_00036194	1	miRNA:1 UCGGACCAGGCUUCAUCCCCC 21
			||||||||||||||||*||||
			lncRNA:424 AGCCUGGUCCGAAGUAAGGGG 404
bna-miR166f	TCONS_00036353	1	miRNA:1 UCGGACCAGGCUUCAUCCCCC 21
			||||||||||||||||*||||
			lncRNA:1097 AGCCUGGUCCGAAGUAAGGGG 1077
bna-miR166e	TCONS_00036194	0	miRNA:1 UCGGACCAGGCUUCAUUCCCC 21
			|||||||||||||||||||||
			lncRNA:424 AGCCUGGUCCGAAGUAAGGGG 404
bna-miR166e	TCONS_00036353	0	miRNA:1 UCGGACCAGGCUUCAUUCCCC 21
			|||||||||||||||||||||
			lncRNA:1097 AGCCUGGUCCGAAGUAAGGGG 1077
bna-miR167d	TCONS_00042206	2	miRNA:1 UGAAGCUGCCAGCAUGAUCU 20
			||||:||||*|:||||||||
			lncRNA:162 ACUUUGACGCUUGUACUAGA 143
bna-miR167d	TCONS_00023069	2.5	miRNA:1 UGAAGCUGCCAGCAUGAUCU 20
			||||:||:|*|:||||||||
			lncRNA:620 ACUUUGAUGCUUGUACUAGA 601
bna-miR172d	TCONS_00080683	2.5	miRNA:1 AGAAUCUUGAUGAUGCUGCAG 21
			*|||||||:|||*|||||||*
			lncRNA:210 ACUUAGAAUUACCACGACGUG 190
bna-miR172d	TCONS_00025056	2	miRNA:1 AGAAUCUUGAUGAUGCUGCAG 21
			*|||||||||||*|||||||*
			lncRNA:912 ACUUAGAACUACCACGACGUG 892
bna-miR172b	TCONS_00080683	2.2	miRNA:1 GGAAUCUUGAUGAUGCUGCAU 21
			*|||||||:|||*|||||||:
			lncRNA:210 ACUUAGAAUUACCACGACGUG 190
bna-miR172b	TCONS_00025056	1.8	miRNA:1 GGAAUCUUGAUGAUGCUGCAU 21
			*|||||||||||*|||||||:
			lncRNA:912 ACUUAGAACUACCACGACGUG 892
bna-miR172b	TCONS_00040072	2.5	miRNA:1 GGAAUCUUGAUGAUGCUGCAU 21
			*||||*|||||||||||**||
			lncRNA:59 ACUUACAACUACUACGA-AUA 40
bna-miR172b	TCONS_00025876	2.5	miRNA:1 GGAAUCUUGAUGAUGCUG-CAU 21
			||||||||||||*||*||*|||
			lncRNA:887 CCUUAGAACUACGACAACGGUA 866
bna-miR172b	TCONS_00025877	2.5	miRNA:1 GGAAUCUUGAUGAUGCUG-CAU 21
			||||||||||||*||*||*|||
			lncRNA:892 CCUUAGAACUACGACAACGGUA 871
bna-miR172c	TCONS_00080683	2.2	miRNA:1 GGAAUCUUGAUGAUGCUGCAU 21
			*|||||||:|||*|||||||:
			lncRNA:210 ACUUAGAAUUACCACGACGUG 190
bna-miR172c	TCONS_00025056	1.8	miRNA:1 GGAAUCUUGAUGAUGCUGCAU 21
			*|||||||||||*|||||||:
			lncRNA:912 ACUUAGAACUACCACGACGUG 892
bna-miR172c	TCONS_00040072	2.5	miRNA:1 GGAAUCUUGAUGAUGCUGCAU 21
			*||||*|||||||||||**||
			lncRNA:59 ACUUACAACUACUACGA-AUA 40
bna-miR172c	TCONS_00025876	2.5	miRNA:1 GGAAUCUUGAUGAUGCUG-CAU 21
			||||||||||||*||*||*|||
			lncRNA:887 CCUUAGAACUACGACAACGGUA 866
bna-miR172c	TCONS_00025877	2.5	miRNA:1 GGAAUCUUGAUGAUGCUG-CAU 21
			||||||||||||*||*||*|||
			lncRNA:892 CCUUAGAACUACGACAACGGUA 871
bna-miR172a	TCONS_00080683	2.2	miRNA:1 AGAAUCUUGAUGAUGCUGCAU 21
			*|||||||:|||*|||||||:
			lncRNA:210 ACUUAGAAUUACCACGACGUG 190
bna-miR172a	TCONS_00025056	1.8	miRNA:1 AGAAUCUUGAUGAUGCUGCAU 21
			*|||||||||||*|||||||:
			lncRNA:912 ACUUAGAACUACCACGACGUG 892
bna-miR172a	TCONS_00040072	2.5	miRNA:1 AGAAUCUUGAUGAUGCUGCAU 21
			*||||*|||||||||||**||
			lncRNA:59 ACUUACAACUACUACGA-AUA 40
bna-miR403	TCONS_00040258	1.2	miRNA:1 UUAGAUUCACGCACAAACUCG 21
			|||||||||||||||||**|:
			lncRNA:60 AAUCUAAGUGCGUGUUU-UGU 41
bna-miR6029	TCONS_00043841	2	miRNA:1 UGGGGUUGUGAUUUCAGGCUU 21
			|||*||||||||:|||||*||
			lncRNA:3702 ACCACAACACUAGAGUCC-AA 3683
bna-miR6031	TCONS_00065978	2.5	miRNA:1 AAGAGGUUCGGAGCGGUUUGAAGC 24
			|*|||||||:|||||:||||*|||
			lncRNA:696 UACUCCAAGUCUCGCUAAACCUCG 673
bna-miR6031	TCONS_00065977	2.5	miRNA:1 AAGAGGUUCGGAGCGGUUUGAAGC 24
			|*|||||||:|||||:||||*|||
			lncRNA:395 UACUCCAAGUCUCGCUAAACCUCG 372
bna-miR6031	TCONS_00026660	1	miRNA:1 AAGAGGUUCGGAGCGGUUUGAAGC 24
			|||||:|||:||||||||||||||
			lncRNA:2779 UUCUCUAAGUCUCGCCAAACUUCG 2756
bna-miR6036	TCONS_00056028	0	miRNA:1 AUAGUACUAGUACUUGCAUGAUCA 24
			||||||||||||||||||||||||
			lncRNA:907 UAUCAUGAUCAUGAACGUACUAGU 884
bol-miR9408	TCONS_00046376	2	miRNA:1 GUUUCAUCUUAGAGAAUGUUGUC 23
			:||||||||:|:|:|||||:|||
			lncRNA:523 UAAAGUAGAGUUUUUUACAGCAG 501
bra-miR9552b-5p	TCONS_00026650	2	miRNA:1 CUAUCGGUCUACUUGGUCAGC 21
			|||||::|||||||*||||||
			lncRNA:1828 GAUAGUUAGAUGAAGCAGUCG 1808
bra-miR9408-3p	TCONS_00046376	2	miRNA:1 UUUCAUCUUAGAGAAUGUUGUU 22
			||||||||:|:|:|||||:||:
			lncRNA:522 AAAGUAGAGUUUUUUACAGCAG 501
bra-miR9553-5p	TCONS_00011125	2.5	miRNA:1 UACAAAGCUGAAGCUAAUUAUG 22
			*||||||||:|||||||**|::
			lncRNA:1071 UUGUUUCGAUUUCGAUUUCUGU 1050
bra-miR9553-5	TCONS_00011125	2.5	miRNA:1 UACAAAGCUGAAGCUAAUUAUG 22
			*||||||||:|||||||**|::
			lncRNA:900 UUGUUUCGAUUUCGAUUUCUGU 879
bra-miR9554-3p	TCONS_00060804	2.5	miRNA:1 UCAUAUCCAAGUAUCAUUCCU 21
			||||*|*|||||||||||*||
			lncRNA:1310 AGUAGACGUUCAUAGUAAAGA 1290
bra-miR9555a-3p	TCONS_00030784	2	miRNA:1 UUUCCCGUAAAGCUUAGAACC 21
			|||*|||||||*|||||||||
			lncRNA:1353 AAAAGGCAUUUAGAAUCUUGG 1333
bra-miR9557-3p	TCONS_00018591	1.5	miRNA:1 GCUGAGUUGGAACGCAAAAUC 21
			||:||::||||||||||||||
			lncRNA:1248 CGGCUUGACCUUGCGUUUUAG 1228
bra-miR9558-5p	TCONS_00022643	1	miRNA:1 AGAGAUGUCUGGCUUGCAACA 21
			|||:||||||||||||||||*
			lncRNA:838 UCUUUACAGACCGAACGUUGA 818
bra-miR9559-5p	TCONS_00048597	2.5	miRNA:1 UUUGGAUUUUGGUCAUUG-UUG 21
			:|||:||||||:||||||*:|*
			lncRNA:507 GAACUUAAAACUAGUAACUGAG 486
bra-miR9559-5p	TCONS_00029831	2.5	miRNA:1 UUUGGAUUUUGGUCAUUGUUG 21
			*|||||||:||:||||*||||
			lncRNA:26 UAACCUAAGACUAGUA-CAAC 7
bra-miR9555b-3p	TCONS_00082584	2.5	miRNA:1 UUAGAAACUUGCAAUUAUAUA 21
			||||||||||:*||*||||||
			lncRNA:604 AAUCUUUGAAUUUUUAUAUAU 584
bra-miR9555b-3p	TCONS_00030784	2.2	miRNA:1 UUAGAAACUUGCAAUUAUAUA 21
			||||||*|::|||||||:|||
			lncRNA:1340 AAUCUUGGGGCGUUAAUGUAU 1320
bra-miR9555b-3p	TCONS_00049895	2.5	miRNA:1 UUAGAAACUUGCAAUUAUAUA 21
			|||:||||||*||||:||||*
			lncRNA:3142 AAUUUUUGAAGGUUAGUAUAC 3122
bra-miR9555b-3p	TCONS_00009651	2	miRNA:1 UUAGAAACUUGCAAUUAUAUA 21
			||||||||||*||||:||||*
			lncRNA:83 AAUCUUUGAAAGUUAGUAUAC 63
bra-miR9563a-3p	TCONS_00063157	2	miRNA:1 UAAAAGUUAAGAGACAAGUUA 21
			|||||*|||||||||||*||*
			lncRNA:305 AUUUUGAAUUCUCUGUUAAAG 285
bra-miR9563a-3p	TCONS_00074832	2.2	miRNA:1 UAAAAGUUAAGAGACAAGUUA 21
			*|||*|||||||||||||*:|
			lncRNA:587 CUUUGCAAUUCUCUGUUCUGU 567
bra-miR9564-3p	TCONS_00016647	2.5	miRNA:1 CGAGCUGUGUAAUCGUUUUGUU 22
			*|||||:||:|||*||||||||
			lncRNA:363 ACUCGAUACGUUAACAAAACAA 342
bra-miR9565-5p	TCONS_00034393	2.5	miRNA:1 UCUCGUUCUCUCGUUUCAGCU 21
			||||:|||||||:|:||**||
			lncRNA:1106 AGAGUAAGAGAGUAGAG-AGA 1087
bra-miR9565-5p	TCONS_00038092	2.2	miRNA:1 UCUCGUUCUCUCGUUUCAGCU 21
			||||*:|||||||:||||||:
			lncRNA:824 AGAGAGAGAGAGCGAAGUCGG 804
bra-miR9565-5p	TCONS_00050031	2.5	miRNA:1 UCUCGUUCUCUCGUUUCAGCU 21
			|||||||*||||*||:|||||
			lncRNA:251 AGAGCAAAAGAGGAAGGUCGA 231
bra-miR9565-3p	TCONS_00055404	2	miRNA:1 CUGAAGCUAGUGAAAGAGAGA 21
			||||||||*||||||||*|*|
			lncRNA:980 GACUUCGAACACUUUCUAU-U 961
bra-miR156a-5p	TCONS_00017006	2	miRNA:1 UGACAGAAGAGAGUGAGCAC 20
			||||||||||*||*||||||
			lncRNA:733 ACUGUCUUCUAUCUCUCGUG 714
bra-miR156a-5p	TCONS_00065829	2.5	miRNA:1 UGACAGAAGAGAGUGAGCAC 20
			*|||||||||*||||||*|*
			lncRNA:1101 CCUGUCUUCUAUCACUCUUU 1082
bra-miR156a-3p	TCONS_00033633	2.5	miRNA:1 GCUUACUCUCUCUCUGUCAC-C 21
			*||||||||||||||*||*|*|
			lncRNA:146 AGAAUGAGAGAGAGAGAGAGUG 125
bra-miR156b-5p	TCONS_00017006	2	miRNA:1 UGACAGAAGAGAGUGAGCAC 20
			||||||||||*||*||||||
			lncRNA:733 ACUGUCUUCUAUCUCUCGUG 714
bra-miR156b-5p	TCONS_00065829	2.5	miRNA:1 UGACAGAAGAGAGUGAGCAC 20
			*|||||||||*||||||*|*
			lncRNA:1101 CCUGUCUUCUAUCACUCUUU 1082
bra-miR156c-5p	TCONS_00017006	2	miRNA:1 UGACAGAAGAGAGUGAGCAC 20
			||||||||||*||*||||||
			lncRNA:733 ACUGUCUUCUAUCUCUCGUG 714
bra-miR156c-5p	TCONS_00065829	2.5	miRNA:1 UGACAGAAGAGAGUGAGCAC 20
			*|||||||||*||||||*|*
			lncRNA:1101 CCUGUCUUCUAUCACUCUUU 1082
bra-miR156d-5p	TCONS_00017006	2	miRNA:1 UGACAGAAGAGAGUGAGCAC 20
			||||||||||*||*||||||
			lncRNA:733 ACUGUCUUCUAUCUCUCGUG 714
bra-miR156d-5p	TCONS_00065829	2.5	miRNA:1 UGACAGAAGAGAGUGAGCAC 20
			*|||||||||*||||||*|*
			lncRNA:1101 CCUGUCUUCUAUCACUCUUU 1082
bra-miR156e-5p	TCONS_00017006	2	miRNA:1 UGACAGAAGAGAGUGAGCAC 20
			||||||||||*||*||||||
			lncRNA:733 ACUGUCUUCUAUCUCUCGUG 714
bra-miR156e-5p	TCONS_00065829	2.5	miRNA:1 UGACAGAAGAGAGUGAGCAC 20
			*|||||||||*||||||*|*
			lncRNA:1101 CCUGUCUUCUAUCACUCUUU 1082
bra-miR156f-5p	TCONS_00017006	2	miRNA:1 UGACAGAAGAGAGUGAGCAC 20
			||||||||||*||*||||||
			lncRNA:733 ACUGUCUUCUAUCUCUCGUG 714
bra-miR156f-5p	TCONS_00065829	2.5	miRNA:1 UGACAGAAGAGAGUGAGCAC 20
			*|||||||||*||||||*|*
			lncRNA:1101 CCUGUCUUCUAUCACUCUUU 1082
bra-miR156g-5p	TCONS_00017006	2	miRNA:1 UGACAGAAGAGAGUGAGCAC 20
			||||||||||*||*||||||
			lncRNA:733 ACUGUCUUCUAUCUCUCGUG 714
bra-miR156g-5p	TCONS_00065829	2.5	miRNA:1 UGACAGAAGAGAGUGAGCAC 20
			*|||||||||*||||||*|*
			lncRNA:1101 CCUGUCUUCUAUCACUCUUU 1082
bra-miR396-5p	TCONS_00067277	2.2	miRNA:1 UUCCACAGCUUUCUUGAACUU 21
			|:||||||||||*||||||:*
			lncRNA:227 AGGGUGUCGAAAUAACUUGGC 207
bra-miR396-3p	TCONS_00067277	1.8	miRNA:1 GCUCAAGAAAGCUGUGGGA-AA 21
			|*|||||||||||||||:|*||
			lncRNA:114 CAAGUUCUUUCGACACCUUCUU 93
bra-miR400-5p	TCONS_00074716	1.8	miRNA:1 UAUGAGAGUAUUAUAAGUCAC 21
			:||||||*:||||||||||||
			lncRNA:205 GUACUCUAGUAAUAUUCAGUG 185
bra-miR400-3p	TCONS_00074716	1.8	miRNA:1 GACUUAUAAUGAUCUCAUGAA 21
			||||||||||:*||||||:||
			lncRNA:146 CUGAAUAUUAUGAGAGUAUUU 126
bra-miR400-3p	TCONS_00027050	2.2	miRNA:1 GACUUAUAAUGAUCUCAUGAA 21
			:|*||||||||||||||**||
			lncRNA:5916 UUCAAUAUUACUAGAGUCGUU 5896
bra-miR403-5p	TCONS_00040258	2.2	miRNA:1 UGUUUUGUGCGUGAAUCUAAUU 22
			*:*||||||||||||||||||:
			lncRNA:118 CUCAAACACGCACUUAGAUUAG 97
bra-miR403-3p	TCONS_00040258	1.2	miRNA:1 UUAGAUUCACGCACAAACUCG 21
			|||||||||||||||||**|:
			lncRNA:60 AAUCUAAGUGCGUGUUU-UGU 41
bra-miR172c-5p	TCONS_00080683	2	miRNA:1 GCAUCAUCAUCAAGAUUCAGA 21
			|||*||||||||||||||**|
			lncRNA:285 CGUCGUAGUAGUUCUAAGAGU 265
bra-miR172c-5p	TCONS_00025056	2	miRNA:1 GCAUCAUCAUCAAGAUUCAGA 21
			|||*||||||||||||||**|
			lncRNA:987 CGUCGUAGUAGUUCUAAGAGU 967
bra-miR172c-5p	TCONS_00007214	2.2	miRNA:1 GCAUCAUCAUCAAGAUUCAGA 21
			:|||||||||||*||||*|*|
			lncRNA:1030 UGUAGUAGUAGUGCUAA-UGU 1011
bra-miR172c-3p	TCONS_00080683	2.5	miRNA:1 AGAAUCUUGAUGAUGCUGCAG 21
			*|||||||:|||*|||||||*
			lncRNA:210 ACUUAGAAUUACCACGACGUG 190
bra-miR172c-3p	TCONS_00025056	2	miRNA:1 AGAAUCUUGAUGAUGCUGCAG 21
			*|||||||||||*|||||||*
			lncRNA:912 ACUUAGAACUACCACGACGUG 892
bra-miR172d-5p	TCONS_00080683	1	miRNA:1 GCAGCAUCAUUAAGAUUCACA 21
			||||||||||:|||||||*||
			lncRNA:285 CGUCGUAGUAGUUCUAAGAGU 265
bra-miR172d-5p	TCONS_00025056	1	miRNA:1 GCAGCAUCAUUAAGAUUCACA 21
			||||||||||:|||||||*||
			lncRNA:987 CGUCGUAGUAGUUCUAAGAGU 967
bra-miR172d-3p	TCONS_00080683	2.2	miRNA:1 GGAAUCUUGAUGAUGCUGCAU 21
			*|||||||:|||*|||||||:
			lncRNA:210 ACUUAGAAUUACCACGACGUG 190
bra-miR172d-3p	TCONS_00025056	1.8	miRNA:1 GGAAUCUUGAUGAUGCUGCAU 21
			*|||||||||||*|||||||:
			lncRNA:912 ACUUAGAACUACCACGACGUG 892
bra-miR172d-3p	TCONS_00040072	2.5	miRNA:1 GGAAUCUUGAUGAUGCUGCAU 21
			*||||*|||||||||||**||
			lncRNA:59 ACUUACAACUACUACGA-AUA 40
bra-miR172d-3p	TCONS_00025876	2.5	miRNA:1 GGAAUCUUGAUGAUGCUG-CAU 21
			||||||||||||*||*||*|||
			lncRNA:887 CCUUAGAACUACGACAACGGUA 866
bra-miR172d-3p	TCONS_00025877	2.5	miRNA:1 GGAAUCUUGAUGAUGCUG-CAU 21
			||||||||||||*||*||*|||
			lncRNA:892 CCUUAGAACUACGACAACGGUA 871
bra-miR157a	TCONS_00050480	2	miRNA:1 UUGACAGAAGAUAGAGAGCAC 21
			|||||||||||||*||||*|*
			lncRNA:1349 AACUGUCUUCUAUGUCUCUUU 1329
bra-miR172b-3p	TCONS_00080683	2.2	miRNA:1 AGAAUCUUGAUGAUGCUGCAU 21
			*|||||||:|||*|||||||:
			lncRNA:210 ACUUAGAAUUACCACGACGUG 190
bra-miR172b-3p	TCONS_00025056	1.8	miRNA:1 AGAAUCUUGAUGAUGCUGCAU 21
			*|||||||||||*|||||||:
			lncRNA:912 ACUUAGAACUACCACGACGUG 892
bra-miR172b-3p	TCONS_00040072	2.5	miRNA:1 AGAAUCUUGAUGAUGCUGCAU 21
			*||||*|||||||||||**||
			lncRNA:59 ACUUACAACUACUACGA-AUA 40
