# Supplementary material for: Integrative analysis of genome‐wide lncRNA and mRNA expression in newly synthesized Brassica hexaploids
Source: Ecol Evol. 2018 May 15;8(12):6034–52. doi: 10.1002/ece3.4152 (PMC6024132; doi:10.1002/ece3.4152)
Supplement: Supplementary file 16 [file ECE3-8-6034-s016.xlsx]

## Sheet: Sheet1
Table S11
lncRNA_name	miRNA_name
TCONS_00023069	bna-miR167c
TCONS_00025056	bna-miR172a
TCONS_00033505	bna-miR166a
TCONS_00040258	bna-MIR403-5p
TCONS_00042206	bna-miR167a_R-1
TCONS_00047503	bna-miR169g
TCONS_00059368	bna-miR159
TCONS_00004526	bra-miR168b-5p
TCONS_00019674	bra-miR156a-5p_R+1
TCONS_00019806	bra-miR398-5p
TCONS_00023382	bra-miR162-5p
TCONS_00027855	bra-miR9561-5p
TCONS_00060408	bra-miR158-5p
TCONS_00074716	bra-miR400-5p
TCONS_00080683	bra-miR172b-5p
