# Supplementary material for: Integrative analysis of genome‐wide lncRNA and mRNA expression in newly synthesized Brassica hexaploids
Source: Ecol Evol. 2018 May 15;8(12):6034–52. doi: 10.1002/ece3.4152 (PMC6024132; doi:10.1002/ece3.4152)
Supplement: Supplementary file 17 [file ECE3-8-6034-s017.xlsx]

## Sheet: Sheet1
Table S12
Gene	Domain	Family
Bra010460	AP2	AP2-EREBP
Bra021594	AP2	AP2-EREBP
Bra031069	AP2	AP2-EREBP
Bra036022	AP2	AP2-EREBP
Bra007679	bZIP_2	bZIP
Bra008668	CCT	C2C2-CO-like
Bra010922	zf-C2H2	C2H2
Bra033668	CCAAT-HAP5	CCAAT-HAP5
Bra007957	Myb_DNA-binding	MYB-related
Bra022058	PLATZ	PLATZ
Bra026709	zf-TAZ	TAZ

## Sheet: Sheet2
2
